# Supplementary material for: Crystal structure of 1,1-di­acetyl­ferrocene dihydrazone
Source: Acta Crystallogr Sect E Struct Rep Online. 2014 Jul 2;70(Pt 8):m286–7. doi: 10.1107/S1600536814014366 (PMC4158501; doi:10.1107/S1600536814014366)
Supplement: Supplementary file 1 [file e-70-0m286-sup1.cif]

##############################################################################
#                                                                            #
# This CIF contains the data in a paper accepted for publication in          #
# Acta Crystallographica Section E. It conforms to the requirements of       #
# Notes for Authors for Acta Crystallographica Section E, and has been       #
# peer reviewed under the auspices of the IUCr Commission on Journals.       #
#                                                                            #
# Full details of the Crystallographic Information File format               #
# are given in the paper "The Crystallographic Information File (CIF):       #
# a New Standard Archive File for Crystallography" by S. R. Hall, F. H.      #
# Allen and I. D. Brown [Acta Cryst. (1991), A47, 655-685].                  #
#                                                                            #
# The current version of the core CIF dictionary is obtainable from          #
# ftp://ftp.iucr.org/pub/cif_core.dic.                                       #
#                                                                            #
# Software is freely available for graphical display of the structure(s)     #
# in this CIF. For information consult the CIF software page                 #
# http://www.iucr.org/resources/cif/software.                                #
#                                                                            #
# This file may be used for bona fide research purposes within the           #
# scientific community so long as proper attribution is given to the journal # 
# article from which it was obtained.                                        #
#                                                                            #
##############################################################################
data_global
_audit_creation_method     'from SHELXL97 CIF and IUCr SHELXL97-template'
_journal_date_recd_electronic     2014-06-13
_journal_date_accepted     2014-06-18
_journal_name_full     'Acta Crystallographica, Section E'
_journal_year     2014
_journal_volume     70
_journal_issue      8
_journal_page_first     m286
_journal_page_last     m287
_journal_paper_category     QM
_journal_paper_doi     10.1107/S1600536814014366
_journal_coeditor_code     RK2429
_publ_contact_author_name     'Namig G. Shikhaliyev'
_publ_contact_author_address
;
Baku State University, Z. Khalilov St. 23, Baku, AZ-1148, Azerbaijan
;
_publ_contact_author_email     'namiq155@yahoo.com'
_publ_contact_author_fax     '+994(012)4983376'
_publ_contact_author_phone     '+994(012)4390958'
_publ_section_title
;
1,1-Diacetylferrocene dihydrazone
;
loop_
    _publ_author_name
    _publ_author_footnote
    _publ_author_address
    'Namig G. Shikhaliyev' .
;
Baku State University,
Z. Khalilov St 23, Baku, AZ-1148, Azerbaijan
;
    'Atash V. Gurbanov' .
;
Baku State University,
Z. Khalilov St 23, Baku, AZ-1148, Azerbaijan
;
    'Vasily M. Muzalevsky' .
;
Chemistry Department, M.V. Lomonosov Moscow State University,
Leninskie gory 1/3, Moscow, 119991, Russian Federation
;
    'Valentine G. Nenajdenko' .
;
Chemistry Department, M.V. Lomonosov Moscow State University,
Leninskie gory 1/3, Moscow, 119991, Russian Federation
;
    'Victor N. Khrustalev' .
;
X-Ray Structural Centre,
A.N. Nesmeyanov Institute of Organoelement Compounds,
Russian Academy of Sciences,
28 Vavilov St, B-334, Moscow 119991, Russian Federation
;
data_I
_audit_creation_method     'SHELXL97'
_database_code_depnum_ccdc_archive     'CCDC 1009066'
_chemical_name_systematic
;
1,1-Diacetylferrocene dihydrazone
;
_chemical_name_common     ?
_chemical_formula_moiety     'C14 H18 Fe N4'
_chemical_formula_sum     'C14 H18 Fe N4'
_chemical_formula_iupac     '[Fe (C7 H9 N2)2]'
_chemical_formula_weight     298.17
_chemical_melting_point_gt     452
_chemical_melting_point_lt     454
_symmetry_cell_setting     orthorhombic
_symmetry_space_group_name_H-M     'P n a 21'
_symmetry_space_group_name_Hall     'P 2c -2n'
loop_
    _symmetry_equiv_pos_as_xyz
    'x, y, z'
    '-x, -y, z+1/2'
    'x+1/2, -y+1/2, z'
    '-x+1/2, y+1/2, z+1/2'
_cell_length_a     9.2647(3)
_cell_length_b     12.9260(4)
_cell_length_c     22.0729(7)
_cell_angle_alpha     90.00
_cell_angle_beta     90.00
_cell_angle_gamma     90.00
_cell_volume     2643.35(15)
_cell_formula_units_Z     8
_cell_measurement_reflns_used     9951
_cell_measurement_theta_min     2.7049
_cell_measurement_theta_max     28.2740
_cell_measurement_temperature     295(2)
_exptl_crystal_description     'prism'
_exptl_crystal_colour     'colourless'
_exptl_crystal_size_max     0.26
_exptl_crystal_size_mid     0.22
_exptl_crystal_size_min     0.18
_exptl_crystal_density_diffrn     1.498
_exptl_crystal_density_meas     ?
_exptl_crystal_density_method     'not measured'
_exptl_crystal_F_000     1248
_exptl_absorpt_coefficient_mu     1.132
_exptl_absorpt_correction_type     multi-scan
_exptl_absorpt_process_details     '(<i>SADABS</i>; Bruker, 2003)'
_exptl_absorpt_correction_T_min     0.757
_exptl_absorpt_correction_T_max     0.822
_exptl_special_details     ?
_diffrn_ambient_temperature     295(2)
_diffrn_radiation_type     MoK\a
_diffrn_radiation_wavelength     0.71073
_diffrn_radiation_source     'fine--focus sealed tube'
_diffrn_radiation_monochromator     graphite
_diffrn_measurement_device_type     'Bruker APEXII CCD'
_diffrn_measurement_method     '\f and \w scans'
_diffrn_detector_area_resol_mean     ?
_diffrn_reflns_number     38476
_diffrn_reflns_av_R_equivalents     0.0172
_diffrn_reflns_av_sigmaI/netI     0.0120
_diffrn_reflns_theta_min     1.83
_diffrn_reflns_theta_max     28.29
_diffrn_reflns_theta_full     28.29
_diffrn_measured_fraction_theta_max     0.999
_diffrn_measured_fraction_theta_full     0.999
_diffrn_reflns_limit_h_min     -12
_diffrn_reflns_limit_h_max     12
_diffrn_reflns_limit_k_min     -17
_diffrn_reflns_limit_k_max     17
_diffrn_reflns_limit_l_min     -29
_diffrn_reflns_limit_l_max     29
_refine_special_details
;
 Refinement of <i>F</i>^2^ against ALL reflections. The weighted
 <i>R</i>--factor <i>wR</i> and goodness of fit <i>S</i> are based on
 <i>F</i>^2^, conventional <i>R</i>--factors <i>R</i> are based on <i>F</i>,
 with <i>F</i> set to zero for negative <i>F</i>^2^. The threshold expression
 of <i>F</i>^2^ > \s(<i>F</i>^2^) is used only for calculating
 <i>R</i>--factors(gt) <i>etc</i>. and is not relevant to the choice of
 reflections for refinement. <i>R</i>--factors based on <i>F</i>^2^ are
 statistically about twice as large as those based on <i>F</i>, and
 <i>R</i>--factors based on ALL data will be even larger.
;
_reflns_number_total     6542
_reflns_number_gt     6096
_reflns_threshold_expression     I>2\s(I)
_refine_ls_structure_factor_coef     Fsqd
_refine_ls_matrix_type     full
_refine_ls_R_factor_all     0.0346
_refine_ls_R_factor_gt     0.0309
_refine_ls_wR_factor_gt     0.0773
_refine_ls_wR_factor_ref     0.0801
_refine_ls_goodness_of_fit_ref     1.076
_refine_ls_restrained_S_all     1.076
_refine_ls_number_reflns     6542
_refine_ls_number_parameters     347
_refine_ls_number_restraints     1
_refine_ls_hydrogen_treatment     constr
_refine_ls_weighting_scheme     calc
_refine_ls_weighting_details
         'calc w=1/[\s^2^(Fo^2^)+(0.0361P)^2^+1.3943P] where P=(Fo^2^+2Fc^2^)/3'
_atom_sites_solution_hydrogens     difmap
_atom_sites_solution_primary     direct
_atom_sites_solution_secondary     difmap
_refine_ls_shift/su_max     0.002
_refine_ls_shift/su_mean     0.000
_refine_diff_density_max     0.431
_refine_diff_density_min     -0.246
_refine_ls_extinction_method     'none'
_refine_ls_extinction_coef     ?
_refine_ls_abs_structure_details     'Flack (1983), 3181 Friedel pairs'
_refine_ls_abs_structure_Flack     0.475(16)
loop_
    _atom_type_symbol
    _atom_type_description
    _atom_type_scat_dispersion_real
    _atom_type_scat_dispersion_imag
    _atom_type_scat_source
    'C' 'C' 0.0033 0.0016
                         'International Tables Vol C Tables 4.2.6.8 and 6.1.1.4'
    'H' 'H' 0.0000 0.0000
                         'International Tables Vol C Tables 4.2.6.8 and 6.1.1.4'
    'N' 'N' 0.0061 0.0033
                         'International Tables Vol C Tables 4.2.6.8 and 6.1.1.4'
    'Fe' 'Fe' 0.3463 0.8444
                         'International Tables Vol C Tables 4.2.6.8 and 6.1.1.4'
_computing_data_collection     '<i>APEX2</i> (Bruker, 2005)'
_computing_cell_refinement     '<i>SAINT</i> (Bruker, 2001)'
_computing_data_reduction     '<i>SAINT</i> (Bruker, 2001)'
_computing_structure_solution     '<i>SHELXTL</i> (Sheldrick, 2008)'
_computing_structure_refinement     '<i>SHELXTL</i> (Sheldrick, 2008)'
_computing_molecular_graphics     '<i>SHELXTL</i> (Sheldrick, 2008)'
_computing_publication_material     '<i>SHELXTL</i> (Sheldrick, 2008)'
loop_
    _atom_site_type_symbol
    _atom_site_label
    _atom_site_fract_x
    _atom_site_fract_y
    _atom_site_fract_z
    _atom_site_U_iso_or_equiv
    _atom_site_adp_type
    _atom_site_calc_flag
    _atom_site_refinement_flags
    _atom_site_occupancy
    _atom_site_symmetry_multiplicity
    _atom_site_disorder_assembly
    _atom_site_disorder_group
    Fe Fe1 0.34263(3) 0.58615(2) 0.871244(14) 0.03239(8) Uani d . 1 1 . .
    N N1 0.2664(3) 0.29657(18) 0.92124(12) 0.0476(5) Uani d . 1 1 . .
    N N2 0.1723(3) 0.2109(2) 0.92300(16) 0.0639(8) Uani d . 1 1 . .
    H H2A 0.1429 0.2401 0.9579 0.077 Uiso d R 1 1 . .
    H H2B 0.1236 0.2219 0.8883 0.077 Uiso d R 1 1 . .
    N N3 -0.0469(3) 0.50928(18) 0.81874(11) 0.0417(5) Uani d . 1 1 . .
    N N4 -0.1449(3) 0.4276(2) 0.81548(14) 0.0526(6) Uani d . 1 1 . .
    H H4A -0.1934 0.4383 0.7807 0.063 Uiso d R 1 1 . .
    H H4B -0.2017 0.4161 0.8479 0.063 Uiso d R 1 1 . .
    C C1 0.3861(2) 0.42947(18) 0.87079(14) 0.0351(5) Uani d . 1 1 . .
    C C2 0.4474(3) 0.4795(2) 0.81904(14) 0.0454(7) Uani d . 1 1 . .
    H H2 0.4260 0.4634 0.7766 0.054 Uiso calc R 1 1 . .
    C C3 0.5449(3) 0.5561(3) 0.83974(16) 0.0500(7) Uani d . 1 1 . .
    H H3 0.6023 0.6021 0.8139 0.060 Uiso calc R 1 1 . .
    C C4 0.5453(3) 0.5555(2) 0.90370(15) 0.0462(7) Uani d . 1 1 . .
    H H4 0.6029 0.6005 0.9300 0.055 Uiso calc R 1 1 . .
    C C5 0.4472(3) 0.4772(2) 0.92296(13) 0.0359(5) Uani d . 1 1 . .
    H H5 0.4244 0.4598 0.9651 0.043 Uiso calc R 1 1 . .
    C C6 0.1226(2) 0.61015(17) 0.87053(13) 0.0344(4) Uani d . 1 1 . .
    C C7 0.1880(3) 0.6567(2) 0.81897(13) 0.0397(6) Uani d . 1 1 . .
    H H7 0.1663 0.6402 0.7766 0.048 Uiso calc R 1 1 . .
    C C8 0.2910(3) 0.7300(2) 0.83914(18) 0.0520(8) Uani d . 1 1 . .
    H H6 0.3520 0.7734 0.8132 0.062 Uiso calc R 1 1 . .
    C C9 0.2912(3) 0.7293(2) 0.90302(17) 0.0521(8) Uani d . 1 1 . .
    H H9 0.3516 0.7725 0.9293 0.062 Uiso calc R 1 1 . .
    C C10 0.1877(3) 0.6548(2) 0.92278(13) 0.0421(6) Uani d . 1 1 . .
    H H10 0.1647 0.6378 0.9650 0.051 Uiso calc R 1 1 . .
    C C11 0.2823(2) 0.34326(16) 0.87073(14) 0.0384(5) Uani d . 1 1 . .
    C C12 0.2072(4) 0.3174(3) 0.81283(16) 0.0613(9) Uani d . 1 1 . .
    H H12A 0.2265 0.2466 0.8023 0.092 Uiso calc R 1 1 . .
    H H12B 0.2418 0.3619 0.7812 0.092 Uiso calc R 1 1 . .
    H H12C 0.1051 0.3270 0.8178 0.092 Uiso calc R 1 1 . .
    C C13 0.0107(2) 0.52915(16) 0.86991(14) 0.0354(4) Uani d . 1 1 . .
    C C14 -0.0273(4) 0.4756(3) 0.92816(15) 0.0536(8) Uani d . 1 1 . .
    H H14A -0.0365 0.4027 0.9210 0.080 Uiso calc R 1 1 . .
    H H14B -0.1171 0.5024 0.9432 0.080 Uiso calc R 1 1 . .
    H H14C 0.0474 0.4876 0.9575 0.080 Uiso calc R 1 1 . .
    Fe Fe2 0.39440(3) 0.41401(2) 0.617696(15) 0.03361(8) Uani d . 1 1 . .
    N N5 0.7745(2) 0.4900(2) 0.68237(11) 0.0429(5) Uani d . 1 1 . .
    N N6 0.8748(3) 0.5680(2) 0.68788(14) 0.0566(7) Uani d . 1 1 . .
    H H6A 0.9232 0.5624 0.7231 0.068 Uiso d R 1 1 . .
    H H6B 0.9449 0.5782 0.6603 0.068 Uiso d R 1 1 . .
    N N7 0.4742(3) 0.6966(2) 0.55835(14) 0.0597(7) Uani d . 1 1 . .
    N N8 0.5659(4) 0.7824(3) 0.5554(2) 0.0937(13) Uani d . 1 1 . .
    H H8A 0.6512 0.7784 0.5747 0.112 Uiso d R 1 1 . .
    H H8B 0.6117 0.7617 0.5215 0.112 Uiso d R 1 1 . .
    C C15 0.6146(2) 0.38990(18) 0.62404(13) 0.0355(5) Uani d . 1 1 . .
    C C16 0.5409(3) 0.3428(2) 0.67357(13) 0.0389(5) Uani d . 1 1 . .
    H H16 0.5562 0.3588 0.7165 0.047 Uiso calc R 1 1 . .
    C C17 0.4408(4) 0.2695(2) 0.65045(16) 0.0487(7) Uani d . 1 1 . .
    H H17 0.3761 0.2259 0.6746 0.058 Uiso calc R 1 1 . .
    C C18 0.4501(4) 0.2712(3) 0.58659(16) 0.0528(8) Uani d . 1 1 . .
    H H18 0.3935 0.2286 0.5586 0.063 Uiso calc R 1 1 . .
    C C19 0.5564(3) 0.3450(2) 0.56992(13) 0.0448(6) Uani d . 1 1 . .
    H H19 0.5852 0.3623 0.5284 0.054 Uiso calc R 1 1 . .
    C C20 0.3500(2) 0.5705(2) 0.61202(14) 0.0377(6) Uani d . 1 1 . .
    C C21 0.2817(3) 0.5239(3) 0.66391(14) 0.0484(7) Uani d . 1 1 . .
    H H21 0.2983 0.5437 0.7062 0.058 Uiso calc R 1 1 . .
    C C22 0.1879(3) 0.4450(3) 0.64422(18) 0.0571(8) Uani d . 1 1 . .
    H H22 0.1276 0.4013 0.6702 0.069 Uiso calc R 1 1 . .
    C C23 0.1963(3) 0.4401(3) 0.58071(16) 0.0516(7) Uani d . 1 1 . .
    H H23 0.1428 0.3920 0.5547 0.062 Uiso calc R 1 1 . .
    C C24 0.2954(3) 0.5164(2) 0.56057(14) 0.0414(6) Uani d . 1 1 . .
    H H24 0.3225 0.5294 0.5183 0.050 Uiso calc R 1 1 . .
    C C25 0.7274(2) 0.4692(2) 0.62853(12) 0.0378(5) Uani d . 1 1 . .
    C C26 0.7826(4) 0.5208(3) 0.57320(15) 0.0534(8) Uani d . 1 1 . .
    H H26A 0.8859 0.5155 0.5721 0.080 Uiso calc R 1 1 . .
    H H26B 0.7552 0.5925 0.5737 0.080 Uiso calc R 1 1 . .
    H H26C 0.7424 0.4880 0.5380 0.080 Uiso calc R 1 1 . .
    C C27 0.4541(3) 0.6555(2) 0.61029(14) 0.0459(6) Uani d . 1 1 . .
    C C28 0.5251(4) 0.6872(3) 0.66867(18) 0.0707(11) Uani d . 1 1 . .
    H H28A 0.6108 0.7263 0.6600 0.106 Uiso calc R 1 1 . .
    H H28B 0.5504 0.6266 0.6915 0.106 Uiso calc R 1 1 . .
    H H28C 0.4596 0.7290 0.6919 0.106 Uiso calc R 1 1 . .
loop_
    _atom_site_aniso_label
    _atom_site_aniso_U_11
    _atom_site_aniso_U_22
    _atom_site_aniso_U_33
    _atom_site_aniso_U_12
    _atom_site_aniso_U_13
    _atom_site_aniso_U_23
    Fe1 0.02844(15) 0.02768(14) 0.04106(17) 0.00246(11) 0.00040(14) -0.00025(17)
    N1 0.0393(11) 0.0360(11) 0.0674(15) -0.0054(9) -0.0021(11) 0.0015(11)
    N2 0.0499(14) 0.0445(14) 0.097(2) -0.0114(11) -0.0001(14) 0.0051(14)
    N3 0.0365(11) 0.0384(11) 0.0504(12) 0.0030(9) -0.0059(9) -0.0025(10)
    N4 0.0412(12) 0.0508(14) 0.0660(16) -0.0094(10) -0.0077(11) -0.0048(12)
    C1 0.0322(11) 0.0333(11) 0.0398(12) 0.0096(7) 0.0016(13) -0.0027(11)
    C2 0.0478(15) 0.0489(17) 0.0395(13) 0.0177(13) 0.0081(12) 0.0014(12)
    C3 0.0342(13) 0.0475(17) 0.068(2) 0.0055(13) 0.0156(13) 0.0129(15)
    C4 0.0313(12) 0.0405(14) 0.0667(19) 0.0007(11) -0.0069(13) 0.0046(13)
    C5 0.0355(12) 0.0323(12) 0.0399(13) 0.0030(10) -0.0034(10) 0.0019(10)
    C6 0.0293(9) 0.0324(10) 0.0415(12) 0.0068(7) -0.0003(12) -0.0012(11)
    C7 0.0369(13) 0.0358(13) 0.0465(14) 0.0081(11) -0.0014(10) 0.0053(11)
    C8 0.0413(16) 0.0286(13) 0.086(2) -0.0005(12) 0.0000(15) 0.0107(15)
    C9 0.0460(17) 0.0325(14) 0.078(2) 0.0036(13) -0.0045(16) -0.0140(15)
    C10 0.0382(13) 0.0437(14) 0.0446(14) 0.0076(11) -0.0024(11) -0.0113(11)
    C11 0.0365(10) 0.0282(9) 0.0505(12) 0.0065(8) -0.0044(12) -0.0049(12)
    C12 0.073(2) 0.0441(16) 0.0671(19) 0.0066(15) -0.0256(17) -0.0143(14)
    C13 0.0272(9) 0.0361(11) 0.0429(11) 0.0053(8) 0.0025(11) -0.0009(12)
    C14 0.0494(16) 0.064(2) 0.0471(16) -0.0102(15) 0.0060(13) 0.0088(15)
    Fe2 0.02893(15) 0.03346(16) 0.03846(16) 0.00323(11) -0.00165(14) 0.00044(17)
    N5 0.0377(10) 0.0441(12) 0.0469(12) 0.0003(9) -0.0073(9) -0.0050(10)
    N6 0.0481(13) 0.0602(16) 0.0615(16) -0.0142(12) -0.0100(12) -0.0059(13)
    N7 0.0462(13) 0.0500(15) 0.0828(19) -0.0088(11) -0.0112(13) 0.0192(14)
    N8 0.0643(19) 0.060(2) 0.156(4) -0.0189(17) -0.021(2) 0.030(2)
    C15 0.0294(9) 0.0360(10) 0.0411(12) 0.0088(9) -0.0039(10) -0.0062(11)
    C16 0.0398(13) 0.0327(12) 0.0442(13) 0.0082(10) -0.0013(10) 0.0039(10)
    C17 0.0455(16) 0.0312(12) 0.070(2) 0.0040(12) -0.0037(14) 0.0037(13)
    C18 0.0478(17) 0.0392(15) 0.071(2) 0.0039(14) -0.0113(15) -0.0182(15)
    C19 0.0422(14) 0.0487(15) 0.0436(14) 0.0091(12) -0.0010(11) -0.0120(12)
    C20 0.0332(12) 0.0370(12) 0.0427(14) 0.0122(8) -0.0009(11) 0.0019(12)
    C21 0.0515(16) 0.0501(17) 0.0436(15) 0.0243(13) 0.0083(12) 0.0032(12)
    C22 0.0354(13) 0.0590(19) 0.077(2) 0.0086(14) 0.0124(14) 0.0185(17)
    C23 0.0310(13) 0.0541(17) 0.070(2) -0.0031(12) -0.0100(13) 0.0107(15)
    C24 0.0342(12) 0.0465(16) 0.0435(14) 0.0023(11) -0.0069(11) 0.0051(12)
    C25 0.0303(10) 0.0422(12) 0.0410(14) 0.0077(9) -0.0012(10) -0.0013(11)
    C26 0.0465(15) 0.067(2) 0.0473(15) -0.0066(14) 0.0024(12) 0.0045(15)
    C27 0.0417(12) 0.0357(12) 0.0603(17) 0.0104(10) -0.0149(13) -0.0058(13)
    C28 0.080(2) 0.0457(17) 0.087(3) 0.0142(17) -0.032(2) -0.0236(17)
_geom_special_details
;
 All s.u.'s (except the s.u. in the dihedral angle between two l.s. planes)
 are estimated using the full covariance matrix. The cell s.u.'s are taken
 into account individually in the estimation of s.u.'s in distances, angles
 and torsion angles; correlations between s.u.'s in cell parameters are only
 used when they are defined by crystal symmetry. An approximate (isotropic)
 treatment of cell s.u.'s is used for estimating s.u.'s involving l.s. planes.
;
loop_
    _geom_bond_atom_site_label_1
    _geom_bond_atom_site_label_2
    _geom_bond_site_symmetry_2
    _geom_bond_distance
    _geom_bond_publ_flag
    Fe1 C10 . 2.035(3) ?
    Fe1 C9 . 2.035(3) ?
    Fe1 C3 . 2.036(3) ?
    Fe1 C2 . 2.042(3) ?
    Fe1 C8 . 2.046(3) ?
    Fe1 C4 . 2.049(3) ?
    Fe1 C7 . 2.053(3) ?
    Fe1 C5 . 2.055(3) ?
    Fe1 C6 . 2.0624(19) ?
    Fe1 C1 . 2.065(2) ?
    N1 C11 . 1.276(4) ?
    N1 N2 . 1.410(3) ?
    N2 H2A . 0.8996 ?
    N2 H2B . 0.9002 ?
    N3 C13 . 1.276(4) ?
    N3 N4 . 1.394(3) ?
    N4 H4A . 0.9002 ?
    N4 H4B . 0.9004 ?
    C1 C5 . 1.424(4) ?
    C1 C2 . 1.430(4) ?
    C1 C11 . 1.472(3) ?
    C2 C3 . 1.416(5) ?
    C2 H2 . 0.9800 ?
    C3 C4 . 1.412(4) ?
    C3 H3 . 0.9800 ?
    C4 C5 . 1.426(4) ?
    C4 H4 . 0.9800 ?
    C5 H5 . 0.9800 ?
    C6 C7 . 1.423(4) ?
    C6 C10 . 1.424(4) ?
    C6 C13 . 1.473(3) ?
    C7 C8 . 1.417(4) ?
    C7 H7 . 0.9800 ?
    C8 C9 . 1.410(4) ?
    C8 H6 . 0.9800 ?
    C9 C10 . 1.427(5) ?
    C9 H9 . 0.9800 ?
    C10 H10 . 0.9800 ?
    C11 C12 . 1.493(4) ?
    C12 H12A . 0.9600 ?
    C12 H12B . 0.9600 ?
    C12 H12C . 0.9600 ?
    C13 C14 . 1.502(4) ?
    C14 H14A . 0.9600 ?
    C14 H14B . 0.9600 ?
    C14 H14C . 0.9600 ?
    Fe2 C18 . 2.036(3) ?
    Fe2 C21 . 2.037(3) ?
    Fe2 C23 . 2.037(3) ?
    Fe2 C19 . 2.040(3) ?
    Fe2 C22 . 2.040(3) ?
    Fe2 C24 . 2.045(3) ?
    Fe2 C17 . 2.048(3) ?
    Fe2 C16 . 2.052(3) ?
    Fe2 C20 . 2.067(3) ?
    Fe2 C15 . 2.069(2) ?
    N5 C25 . 1.294(4) ?
    N5 N6 . 1.377(3) ?
    N6 H6A . 0.9003 ?
    N6 H6B . 0.8993 ?
    N7 C27 . 1.277(4) ?
    N7 N8 . 1.398(4) ?
    N8 H8A . 0.8998 ?
    N8 H8B . 0.9005 ?
    C15 C16 . 1.425(4) ?
    C15 C19 . 1.433(4) ?
    C15 C25 . 1.466(3) ?
    C16 C17 . 1.421(4) ?
    C16 H16 . 0.9800 ?
    C17 C18 . 1.413(4) ?
    C17 H17 . 0.9800 ?
    C18 C19 . 1.420(5) ?
    C18 H18 . 0.9800 ?
    C19 H19 . 0.9800 ?
    C20 C24 . 1.426(4) ?
    C20 C21 . 1.440(4) ?
    C20 C27 . 1.463(4) ?
    C21 C22 . 1.409(5) ?
    C21 H21 . 0.9800 ?
    C22 C23 . 1.405(5) ?
    C22 H22 . 0.9800 ?
    C23 C24 . 1.419(4) ?
    C23 H23 . 0.9800 ?
    C24 H24 . 0.9800 ?
    C25 C26 . 1.483(4) ?
    C26 H26A . 0.9600 ?
    C26 H26B . 0.9600 ?
    C26 H26C . 0.9600 ?
    C27 C28 . 1.504(4) ?
    C28 H28A . 0.9600 ?
    C28 H28B . 0.9600 ?
    C28 H28C . 0.9600 ?
loop_
    _geom_angle_atom_site_label_1
    _geom_angle_atom_site_label_2
    _geom_angle_atom_site_label_3
    _geom_angle_site_symmetry_1
    _geom_angle_site_symmetry_3
    _geom_angle
    _geom_angle_publ_flag
    C10 Fe1 C9 . . 41.05(13) ?
    C10 Fe1 C3 . . 157.39(13) ?
    C9 Fe1 C3 . . 120.43(14) ?
    C10 Fe1 C2 . . 160.90(13) ?
    C9 Fe1 C2 . . 156.84(14) ?
    C3 Fe1 C2 . . 40.63(14) ?
    C10 Fe1 C8 . . 68.45(14) ?
    C9 Fe1 C8 . . 40.42(12) ?
    C3 Fe1 C8 . . 105.66(13) ?
    C2 Fe1 C8 . . 121.94(14) ?
    C10 Fe1 C4 . . 122.37(12) ?
    C9 Fe1 C4 . . 105.66(13) ?
    C3 Fe1 C4 . . 40.44(12) ?
    C2 Fe1 C4 . . 68.35(13) ?
    C8 Fe1 C4 . . 120.73(13) ?
    C10 Fe1 C7 . . 68.20(9) ?
    C9 Fe1 C7 . . 68.08(13) ?
    C3 Fe1 C7 . . 122.33(13) ?
    C2 Fe1 C7 . . 108.31(12) ?
    C8 Fe1 C7 . . 40.44(12) ?
    C4 Fe1 C7 . . 157.23(12) ?
    C10 Fe1 C5 . . 108.69(12) ?
    C9 Fe1 C5 . . 122.80(13) ?
    C3 Fe1 C5 . . 68.01(12) ?
    C2 Fe1 C5 . . 68.10(10) ?
    C8 Fe1 C5 . . 157.67(13) ?
    C4 Fe1 C5 . . 40.66(11) ?
    C7 Fe1 C5 . . 160.95(11) ?
    C10 Fe1 C6 . . 40.67(10) ?
    C9 Fe1 C6 . . 68.55(11) ?
    C3 Fe1 C6 . . 159.37(13) ?
    C2 Fe1 C6 . . 124.55(12) ?
    C8 Fe1 C6 . . 68.26(11) ?
    C4 Fe1 C6 . . 159.72(12) ?
    C7 Fe1 C6 . . 40.46(11) ?
    C5 Fe1 C6 . . 124.97(11) ?
    C10 Fe1 C1 . . 124.59(12) ?
    C9 Fe1 C1 . . 159.87(14) ?
    C3 Fe1 C1 . . 68.40(11) ?
    C2 Fe1 C1 . . 40.76(12) ?
    C8 Fe1 C1 . . 159.23(14) ?
    C4 Fe1 C1 . . 68.48(11) ?
    C7 Fe1 C1 . . 124.67(11) ?
    C5 Fe1 C1 . . 40.42(11) ?
    C6 Fe1 C1 . . 109.90(9) ?
    C11 N1 N2 . . 117.8(3) ?
    N1 N2 H2A . . 83.2 ?
    N1 N2 H2B . . 99.3 ?
    H2A N2 H2B . . 120.7 ?
    C13 N3 N4 . . 118.1(3) ?
    N3 N4 H4A . . 104.7 ?
    N3 N4 H4B . . 117.7 ?
    H4A N4 H4B . . 114.2 ?
    C5 C1 C2 . . 107.0(2) ?
    C5 C1 C11 . . 126.0(3) ?
    C2 C1 C11 . . 127.0(3) ?
    C5 C1 Fe1 . . 69.42(14) ?
    C2 C1 Fe1 . . 68.76(15) ?
    C11 C1 Fe1 . . 127.97(14) ?
    C3 C2 C1 . . 108.2(3) ?
    C3 C2 Fe1 . . 69.44(18) ?
    C1 C2 Fe1 . . 70.48(15) ?
    C3 C2 H2 . . 125.9 ?
    C1 C2 H2 . . 125.9 ?
    Fe1 C2 H2 . . 125.9 ?
    C4 C3 C2 . . 108.7(3) ?
    C4 C3 Fe1 . . 70.27(19) ?
    C2 C3 Fe1 . . 69.93(17) ?
    C4 C3 H3 . . 125.6 ?
    C2 C3 H3 . . 125.6 ?
    Fe1 C3 H3 . . 125.6 ?
    C3 C4 C5 . . 107.5(3) ?
    C3 C4 Fe1 . . 69.29(19) ?
    C5 C4 Fe1 . . 69.92(15) ?
    C3 C4 H4 . . 126.3 ?
    C5 C4 H4 . . 126.3 ?
    Fe1 C4 H4 . . 126.3 ?
    C1 C5 C4 . . 108.7(3) ?
    C1 C5 Fe1 . . 70.15(14) ?
    C4 C5 Fe1 . . 69.42(16) ?
    C1 C5 H5 . . 125.7 ?
    C4 C5 H5 . . 125.7 ?
    Fe1 C5 H5 . . 125.7 ?
    C7 C6 C10 . . 107.2(2) ?
    C7 C6 C13 . . 126.4(3) ?
    C10 C6 C13 . . 126.4(3) ?
    C7 C6 Fe1 . . 69.40(13) ?
    C10 C6 Fe1 . . 68.63(13) ?
    C13 C6 Fe1 . . 126.05(15) ?
    C8 C7 C6 . . 108.6(3) ?
    C8 C7 Fe1 . . 69.54(17) ?
    C6 C7 Fe1 . . 70.14(13) ?
    C8 C7 H7 . . 125.7 ?
    C6 C7 H7 . . 125.7 ?
    Fe1 C7 H7 . . 125.7 ?
    C9 C8 C7 . . 108.1(3) ?
    C9 C8 Fe1 . . 69.4(2) ?
    C7 C8 Fe1 . . 70.02(16) ?
    C9 C8 H6 . . 126.0 ?
    C7 C8 H6 . . 126.0 ?
    Fe1 C8 H6 . . 126.0 ?
    C8 C9 C10 . . 108.0(3) ?
    C8 C9 Fe1 . . 70.2(2) ?
    C10 C9 Fe1 . . 69.47(16) ?
    C8 C9 H9 . . 126.0 ?
    C10 C9 H9 . . 126.0 ?
    Fe1 C9 H9 . . 126.0 ?
    C6 C10 C9 . . 108.1(3) ?
    C6 C10 Fe1 . . 70.71(13) ?
    C9 C10 Fe1 . . 69.48(17) ?
    C6 C10 H10 . . 126.0 ?
    C9 C10 H10 . . 126.0 ?
    Fe1 C10 H10 . . 126.0 ?
    N1 C11 C1 . . 115.7(3) ?
    N1 C11 C12 . . 126.0(2) ?
    C1 C11 C12 . . 118.3(3) ?
    C11 C12 H12A . . 109.5 ?
    C11 C12 H12B . . 109.5 ?
    H12A C12 H12B . . 109.5 ?
    C11 C12 H12C . . 109.5 ?
    H12A C12 H12C . . 109.5 ?
    H12B C12 H12C . . 109.5 ?
    N3 C13 C6 . . 116.5(3) ?
    N3 C13 C14 . . 124.5(2) ?
    C6 C13 C14 . . 119.0(3) ?
    C13 C14 H14A . . 109.5 ?
    C13 C14 H14B . . 109.5 ?
    H14A C14 H14B . . 109.5 ?
    C13 C14 H14C . . 109.5 ?
    H14A C14 H14C . . 109.5 ?
    H14B C14 H14C . . 109.5 ?
    C18 Fe2 C21 . . 158.63(15) ?
    C18 Fe2 C23 . . 104.11(14) ?
    C21 Fe2 C23 . . 67.87(14) ?
    C18 Fe2 C19 . . 40.77(14) ?
    C21 Fe2 C19 . . 160.22(14) ?
    C23 Fe2 C19 . . 121.90(13) ?
    C18 Fe2 C22 . . 120.85(15) ?
    C21 Fe2 C22 . . 40.42(15) ?
    C23 Fe2 C22 . . 40.32(14) ?
    C19 Fe2 C22 . . 157.55(15) ?
    C18 Fe2 C24 . . 119.51(14) ?
    C21 Fe2 C24 . . 68.13(12) ?
    C23 Fe2 C24 . . 40.68(12) ?
    C19 Fe2 C24 . . 107.11(13) ?
    C22 Fe2 C24 . . 68.24(13) ?
    C18 Fe2 C17 . . 40.47(12) ?
    C21 Fe2 C17 . . 124.51(13) ?
    C23 Fe2 C17 . . 118.79(13) ?
    C19 Fe2 C17 . . 68.27(14) ?
    C22 Fe2 C17 . . 105.93(14) ?
    C24 Fe2 C17 . . 154.40(13) ?
    C18 Fe2 C16 . . 68.19(12) ?
    C21 Fe2 C16 . . 110.53(12) ?
    C23 Fe2 C16 . . 155.69(12) ?
    C19 Fe2 C16 . . 68.16(10) ?
    C22 Fe2 C16 . . 122.40(13) ?
    C24 Fe2 C16 . . 163.21(11) ?
    C17 Fe2 C16 . . 40.56(12) ?
    C18 Fe2 C20 . . 156.46(14) ?
    C21 Fe2 C20 . . 41.08(12) ?
    C23 Fe2 C20 . . 68.55(12) ?
    C19 Fe2 C20 . . 122.86(12) ?
    C22 Fe2 C20 . . 68.83(13) ?
    C24 Fe2 C20 . . 40.57(12) ?
    C17 Fe2 C20 . . 162.74(13) ?
    C16 Fe2 C20 . . 127.34(11) ?
    C18 Fe2 C15 . . 68.66(12) ?
    C21 Fe2 C15 . . 125.21(12) ?
    C23 Fe2 C15 . . 160.19(13) ?
    C19 Fe2 C15 . . 40.83(11) ?
    C22 Fe2 C15 . . 159.21(13) ?
    C24 Fe2 C15 . . 125.55(11) ?
    C17 Fe2 C15 . . 68.41(12) ?
    C16 Fe2 C15 . . 40.48(11) ?
    C20 Fe2 C15 . . 110.34(9) ?
    C25 N5 N6 . . 117.5(3) ?
    N5 N6 H6A . . 110.7 ?
    N5 N6 H6B . . 122.4 ?
    H6A N6 H6B . . 103.7 ?
    C27 N7 N8 . . 117.4(3) ?
    N7 N8 H8A . . 117.7 ?
    N7 N8 H8B . . 95.2 ?
    H8A N8 H8B . . 87.9 ?
    C16 C15 C19 . . 106.6(2) ?
    C16 C15 C25 . . 126.0(2) ?
    C19 C15 C25 . . 127.4(3) ?
    C16 C15 Fe2 . . 69.11(14) ?
    C19 C15 Fe2 . . 68.49(14) ?
    C25 C15 Fe2 . . 127.00(16) ?
    C17 C16 C15 . . 108.8(3) ?
    C17 C16 Fe2 . . 69.59(16) ?
    C15 C16 Fe2 . . 70.41(14) ?
    C17 C16 H16 . . 125.6 ?
    C15 C16 H16 . . 125.6 ?
    Fe2 C16 H16 . . 125.6 ?
    C18 C17 C16 . . 107.9(3) ?
    C18 C17 Fe2 . . 69.3(2) ?
    C16 C17 Fe2 . . 69.86(16) ?
    C18 C17 H17 . . 126.0 ?
    C16 C17 H17 . . 126.0 ?
    Fe2 C17 H17 . . 126.0 ?
    C17 C18 C19 . . 108.2(3) ?
    C17 C18 Fe2 . . 70.2(2) ?
    C19 C18 Fe2 . . 69.76(17) ?
    C17 C18 H18 . . 125.9 ?
    C19 C18 H18 . . 125.9 ?
    Fe2 C18 H18 . . 125.9 ?
    C18 C19 C15 . . 108.5(3) ?
    C18 C19 Fe2 . . 69.47(18) ?
    C15 C19 Fe2 . . 70.68(14) ?
    C18 C19 H19 . . 125.8 ?
    C15 C19 H19 . . 125.8 ?
    Fe2 C19 H19 . . 125.8 ?
    C24 C20 C21 . . 105.8(2) ?
    C24 C20 C27 . . 125.5(3) ?
    C21 C20 C27 . . 128.6(3) ?
    C24 C20 Fe2 . . 68.89(16) ?
    C21 C20 Fe2 . . 68.31(16) ?
    C27 C20 Fe2 . . 127.28(16) ?
    C22 C21 C20 . . 109.2(3) ?
    C22 C21 Fe2 . . 69.94(18) ?
    C20 C21 Fe2 . . 70.61(15) ?
    C22 C21 H21 . . 125.4 ?
    C20 C21 H21 . . 125.4 ?
    Fe2 C21 H21 . . 125.4 ?
    C23 C22 C21 . . 107.8(3) ?
    C23 C22 Fe2 . . 69.72(19) ?
    C21 C22 Fe2 . . 69.64(17) ?
    C23 C22 H22 . . 126.1 ?
    C21 C22 H22 . . 126.1 ?
    Fe2 C22 H22 . . 126.1 ?
    C22 C23 C24 . . 108.5(3) ?
    C22 C23 Fe2 . . 69.96(19) ?
    C24 C23 Fe2 . . 69.97(16) ?
    C22 C23 H23 . . 125.8 ?
    C24 C23 H23 . . 125.8 ?
    Fe2 C23 H23 . . 125.8 ?
    C23 C24 C20 . . 108.7(3) ?
    C23 C24 Fe2 . . 69.35(17) ?
    C20 C24 Fe2 . . 70.54(15) ?
    C23 C24 H24 . . 125.7 ?
    C20 C24 H24 . . 125.7 ?
    Fe2 C24 H24 . . 125.7 ?
    N5 C25 C15 . . 116.6(3) ?
    N5 C25 C26 . . 123.1(3) ?
    C15 C25 C26 . . 120.3(3) ?
    C25 C26 H26A . . 109.5 ?
    C25 C26 H26B . . 109.5 ?
    H26A C26 H26B . . 109.5 ?
    C25 C26 H26C . . 109.5 ?
    H26A C26 H26C . . 109.5 ?
    H26B C26 H26C . . 109.5 ?
    N7 C27 C20 . . 115.6(3) ?
    N7 C27 C28 . . 126.3(3) ?
    C20 C27 C28 . . 118.1(3) ?
    C27 C28 H28A . . 109.5 ?
    C27 C28 H28B . . 109.5 ?
    H28A C28 H28B . . 109.5 ?
    C27 C28 H28C . . 109.5 ?
    H28A C28 H28C . . 109.5 ?
    H28B C28 H28C . . 109.5 ?
loop_
    _geom_torsion_atom_site_label_1
    _geom_torsion_atom_site_label_2
    _geom_torsion_atom_site_label_3
    _geom_torsion_atom_site_label_4
    _geom_torsion_site_symmetry_1
    _geom_torsion_site_symmetry_2
    _geom_torsion_site_symmetry_3
    _geom_torsion_site_symmetry_4
    _geom_torsion
    _geom_torsion_publ_flag
    C10 Fe1 C1 C5 . . . . -77.91(18) ?
    C9 Fe1 C1 C5 . . . . -39.2(4) ?
    C3 Fe1 C1 C5 . . . . 81.00(19) ?
    C2 Fe1 C1 C5 . . . . 118.7(2) ?
    C8 Fe1 C1 C5 . . . . 158.0(3) ?
    C4 Fe1 C1 C5 . . . . 37.37(17) ?
    C7 Fe1 C1 C5 . . . . -163.81(16) ?
    C6 Fe1 C1 C5 . . . . -121.00(16) ?
    C10 Fe1 C1 C2 . . . . 163.35(18) ?
    C9 Fe1 C1 C2 . . . . -157.9(3) ?
    C3 Fe1 C1 C2 . . . . -37.74(19) ?
    C8 Fe1 C1 C2 . . . . 39.3(4) ?
    C4 Fe1 C1 C2 . . . . -81.4(2) ?
    C7 Fe1 C1 C2 . . . . 77.4(2) ?
    C5 Fe1 C1 C2 . . . . -118.7(2) ?
    C6 Fe1 C1 C2 . . . . 120.26(18) ?
    C10 Fe1 C1 C11 . . . . 42.4(3) ?
    C9 Fe1 C1 C11 . . . . 81.1(4) ?
    C3 Fe1 C1 C11 . . . . -158.7(3) ?
    C2 Fe1 C1 C11 . . . . -121.0(4) ?
    C8 Fe1 C1 C11 . . . . -81.7(4) ?
    C4 Fe1 C1 C11 . . . . 157.6(3) ?
    C7 Fe1 C1 C11 . . . . -43.5(3) ?
    C5 Fe1 C1 C11 . . . . 120.3(3) ?
    C6 Fe1 C1 C11 . . . . -0.7(3) ?
    C5 C1 C2 C3 . . . . 0.3(3) ?
    C11 C1 C2 C3 . . . . -178.3(2) ?
    Fe1 C1 C2 C3 . . . . 59.4(2) ?
    C5 C1 C2 Fe1 . . . . -59.13(15) ?
    C11 C1 C2 Fe1 . . . . 122.2(2) ?
    C10 Fe1 C2 C3 . . . . -165.2(3) ?
    C9 Fe1 C2 C3 . . . . 41.7(4) ?
    C8 Fe1 C2 C3 . . . . 76.2(2) ?
    C4 Fe1 C2 C3 . . . . -37.36(18) ?
    C7 Fe1 C2 C3 . . . . 118.65(19) ?
    C5 Fe1 C2 C3 . . . . -81.3(2) ?
    C6 Fe1 C2 C3 . . . . 160.46(18) ?
    C1 Fe1 C2 C3 . . . . -119.1(3) ?
    C10 Fe1 C2 C1 . . . . -46.1(4) ?
    C9 Fe1 C2 C1 . . . . 160.8(3) ?
    C3 Fe1 C2 C1 . . . . 119.1(3) ?
    C8 Fe1 C2 C1 . . . . -164.67(16) ?
    C4 Fe1 C2 C1 . . . . 81.73(18) ?
    C7 Fe1 C2 C1 . . . . -122.26(16) ?
    C5 Fe1 C2 C1 . . . . 37.79(15) ?
    C6 Fe1 C2 C1 . . . . -80.44(19) ?
    C1 C2 C3 C4 . . . . -0.3(4) ?
    Fe1 C2 C3 C4 . . . . 59.8(2) ?
    C1 C2 C3 Fe1 . . . . -60.09(18) ?
    C10 Fe1 C3 C4 . . . . 47.9(4) ?
    C9 Fe1 C3 C4 . . . . 78.1(2) ?
    C2 Fe1 C3 C4 . . . . -119.6(3) ?
    C8 Fe1 C3 C4 . . . . 119.3(2) ?
    C7 Fe1 C3 C4 . . . . 160.00(19) ?
    C5 Fe1 C3 C4 . . . . -38.06(19) ?
    C6 Fe1 C3 C4 . . . . -171.0(2) ?
    C1 Fe1 C3 C4 . . . . -81.7(2) ?
    C10 Fe1 C3 C2 . . . . 167.5(3) ?
    C9 Fe1 C3 C2 . . . . -162.33(19) ?
    C8 Fe1 C3 C2 . . . . -121.1(2) ?
    C4 Fe1 C3 C2 . . . . 119.6(3) ?
    C7 Fe1 C3 C2 . . . . -80.4(2) ?
    C5 Fe1 C3 C2 . . . . 81.54(17) ?
    C6 Fe1 C3 C2 . . . . -51.4(4) ?
    C1 Fe1 C3 C2 . . . . 37.85(18) ?
    C2 C3 C4 C5 . . . . 0.2(4) ?
    Fe1 C3 C4 C5 . . . . 59.7(2) ?
    C2 C3 C4 Fe1 . . . . -59.6(2) ?
    C10 Fe1 C4 C3 . . . . -160.3(2) ?
    C9 Fe1 C4 C3 . . . . -118.8(2) ?
    C2 Fe1 C4 C3 . . . . 37.5(2) ?
    C8 Fe1 C4 C3 . . . . -77.7(3) ?
    C7 Fe1 C4 C3 . . . . -48.3(4) ?
    C5 Fe1 C4 C3 . . . . 118.7(3) ?
    C6 Fe1 C4 C3 . . . . 170.9(3) ?
    C1 Fe1 C4 C3 . . . . 81.5(2) ?
    C10 Fe1 C4 C5 . . . . 81.0(2) ?
    C9 Fe1 C4 C5 . . . . 122.49(19) ?
    C3 Fe1 C4 C5 . . . . -118.7(3) ?
    C2 Fe1 C4 C5 . . . . -81.15(18) ?
    C8 Fe1 C4 C5 . . . . 163.63(19) ?
    C7 Fe1 C4 C5 . . . . -167.0(3) ?
    C6 Fe1 C4 C5 . . . . 52.2(4) ?
    C1 Fe1 C4 C5 . . . . -37.17(17) ?
    C2 C1 C5 C4 . . . . -0.2(3) ?
    C11 C1 C5 C4 . . . . 178.4(2) ?
    Fe1 C1 C5 C4 . . . . -58.92(18) ?
    C2 C1 C5 Fe1 . . . . 58.72(16) ?
    C11 C1 C5 Fe1 . . . . -122.6(2) ?
    C3 C4 C5 C1 . . . . 0.0(3) ?
    Fe1 C4 C5 C1 . . . . 59.37(18) ?
    C3 C4 C5 Fe1 . . . . -59.3(2) ?
    C10 Fe1 C5 C1 . . . . 121.82(15) ?
    C9 Fe1 C5 C1 . . . . 165.00(16) ?
    C3 Fe1 C5 C1 . . . . -82.07(19) ?
    C2 Fe1 C5 C1 . . . . -38.10(15) ?
    C8 Fe1 C5 C1 . . . . -159.5(3) ?
    C4 Fe1 C5 C1 . . . . -119.9(2) ?
    C7 Fe1 C5 C1 . . . . 44.6(4) ?
    C6 Fe1 C5 C1 . . . . 79.60(18) ?
    C10 Fe1 C5 C4 . . . . -118.26(19) ?
    C9 Fe1 C5 C4 . . . . -75.1(2) ?
    C3 Fe1 C5 C4 . . . . 37.85(19) ?
    C2 Fe1 C5 C4 . . . . 81.8(2) ?
    C8 Fe1 C5 C4 . . . . -39.6(4) ?
    C7 Fe1 C5 C4 . . . . 164.5(3) ?
    C6 Fe1 C5 C4 . . . . -160.48(18) ?
    C1 Fe1 C5 C4 . . . . 119.9(2) ?
    C10 Fe1 C6 C7 . . . . 119.1(2) ?
    C9 Fe1 C6 C7 . . . . 80.95(18) ?
    C3 Fe1 C6 C7 . . . . -39.1(4) ?
    C2 Fe1 C6 C7 . . . . -77.31(18) ?
    C8 Fe1 C6 C7 . . . . 37.32(18) ?
    C4 Fe1 C6 C7 . . . . 157.9(3) ?
    C5 Fe1 C6 C7 . . . . -163.23(16) ?
    C1 Fe1 C6 C7 . . . . -120.52(17) ?
    C9 Fe1 C6 C10 . . . . -38.18(19) ?
    C3 Fe1 C6 C10 . . . . -158.3(3) ?
    C2 Fe1 C6 C10 . . . . 163.56(18) ?
    C8 Fe1 C6 C10 . . . . -81.8(2) ?
    C4 Fe1 C6 C10 . . . . 38.7(4) ?
    C7 Fe1 C6 C10 . . . . -119.1(2) ?
    C5 Fe1 C6 C10 . . . . 77.64(19) ?
    C1 Fe1 C6 C10 . . . . 120.35(18) ?
    C10 Fe1 C6 C13 . . . . -120.2(3) ?
    C9 Fe1 C6 C13 . . . . -158.4(3) ?
    C3 Fe1 C6 C13 . . . . 81.5(4) ?
    C2 Fe1 C6 C13 . . . . 43.3(3) ?
    C8 Fe1 C6 C13 . . . . 158.0(3) ?
    C4 Fe1 C6 C13 . . . . -81.5(4) ?
    C7 Fe1 C6 C13 . . . . 120.6(3) ?
    C5 Fe1 C6 C13 . . . . -42.6(3) ?
    C1 Fe1 C6 C13 . . . . 0.1(3) ?
    C10 C6 C7 C8 . . . . -0.7(3) ?
    C13 C6 C7 C8 . . . . -179.4(2) ?
    Fe1 C6 C7 C8 . . . . -59.12(19) ?
    C10 C6 C7 Fe1 . . . . 58.39(15) ?
    C13 C6 C7 Fe1 . . . . -120.3(2) ?
    C10 Fe1 C7 C8 . . . . 81.9(2) ?
    C9 Fe1 C7 C8 . . . . 37.5(2) ?
    C3 Fe1 C7 C8 . . . . -75.5(2) ?
    C2 Fe1 C7 C8 . . . . -118.1(2) ?
    C4 Fe1 C7 C8 . . . . -40.5(4) ?
    C5 Fe1 C7 C8 . . . . 166.1(3) ?
    C6 Fe1 C7 C8 . . . . 119.7(3) ?
    C1 Fe1 C7 C8 . . . . -160.25(19) ?
    C10 Fe1 C7 C6 . . . . -37.81(14) ?
    C9 Fe1 C7 C6 . . . . -82.21(18) ?
    C3 Fe1 C7 C6 . . . . 164.74(16) ?
    C2 Fe1 C7 C6 . . . . 122.18(17) ?
    C8 Fe1 C7 C6 . . . . -119.7(3) ?
    C4 Fe1 C7 C6 . . . . -160.3(3) ?
    C5 Fe1 C7 C6 . . . . 46.4(4) ?
    C1 Fe1 C7 C6 . . . . 80.02(18) ?
    C6 C7 C8 C9 . . . . 0.4(3) ?
    Fe1 C7 C8 C9 . . . . -59.1(2) ?
    C6 C7 C8 Fe1 . . . . 59.48(17) ?
    C10 Fe1 C8 C9 . . . . 38.1(2) ?
    C3 Fe1 C8 C9 . . . . -118.8(2) ?
    C2 Fe1 C8 C9 . . . . -159.9(2) ?
    C4 Fe1 C8 C9 . . . . -77.7(3) ?
    C7 Fe1 C8 C9 . . . . 119.4(3) ?
    C5 Fe1 C8 C9 . . . . -48.8(5) ?
    C6 Fe1 C8 C9 . . . . 82.0(2) ?
    C1 Fe1 C8 C9 . . . . 171.0(2) ?
    C10 Fe1 C8 C7 . . . . -81.24(18) ?
    C9 Fe1 C8 C7 . . . . -119.4(3) ?
    C3 Fe1 C8 C7 . . . . 121.8(2) ?
    C2 Fe1 C8 C7 . . . . 80.8(2) ?
    C4 Fe1 C8 C7 . . . . 162.98(18) ?
    C5 Fe1 C8 C7 . . . . -168.1(3) ?
    C6 Fe1 C8 C7 . . . . -37.34(17) ?
    C1 Fe1 C8 C7 . . . . 51.6(4) ?
    C7 C8 C9 C10 . . . . 0.1(4) ?
    Fe1 C8 C9 C10 . . . . -59.4(2) ?
    C7 C8 C9 Fe1 . . . . 59.5(2) ?
    C10 Fe1 C9 C8 . . . . -119.1(3) ?
    C3 Fe1 C9 C8 . . . . 78.1(3) ?
    C2 Fe1 C9 C8 . . . . 47.9(4) ?
    C4 Fe1 C9 C8 . . . . 119.3(2) ?
    C7 Fe1 C9 C8 . . . . -37.5(2) ?
    C5 Fe1 C9 C8 . . . . 160.1(2) ?
    C6 Fe1 C9 C8 . . . . -81.2(2) ?
    C1 Fe1 C9 C8 . . . . -170.7(2) ?
    C3 Fe1 C9 C10 . . . . -162.88(17) ?
    C2 Fe1 C9 C10 . . . . 167.0(3) ?
    C8 Fe1 C9 C10 . . . . 119.1(3) ?
    C4 Fe1 C9 C10 . . . . -121.65(18) ?
    C7 Fe1 C9 C10 . . . . 81.52(17) ?
    C5 Fe1 C9 C10 . . . . -80.8(2) ?
    C6 Fe1 C9 C10 . . . . 37.83(17) ?
    C1 Fe1 C9 C10 . . . . -51.6(4) ?
    C7 C6 C10 C9 . . . . 0.8(3) ?
    C13 C6 C10 C9 . . . . 179.4(2) ?
    Fe1 C6 C10 C9 . . . . 59.67(19) ?
    C7 C6 C10 Fe1 . . . . -58.88(15) ?
    C13 C6 C10 Fe1 . . . . 119.8(2) ?
    C8 C9 C10 C6 . . . . -0.6(4) ?
    Fe1 C9 C10 C6 . . . . -60.44(18) ?
    C8 C9 C10 Fe1 . . . . 59.9(2) ?
    C9 Fe1 C10 C6 . . . . 118.8(3) ?
    C3 Fe1 C10 C6 . . . . 160.2(3) ?
    C2 Fe1 C10 C6 . . . . -45.4(4) ?
    C8 Fe1 C10 C6 . . . . 81.29(18) ?
    C4 Fe1 C10 C6 . . . . -165.12(15) ?
    C7 Fe1 C10 C6 . . . . 37.62(14) ?
    C5 Fe1 C10 C6 . . . . -122.32(16) ?
    C1 Fe1 C10 C6 . . . . -80.30(19) ?
    C3 Fe1 C10 C9 . . . . 41.3(4) ?
    C2 Fe1 C10 C9 . . . . -164.3(3) ?
    C8 Fe1 C10 C9 . . . . -37.54(19) ?
    C4 Fe1 C10 C9 . . . . 76.0(2) ?
    C7 Fe1 C10 C9 . . . . -81.2(2) ?
    C5 Fe1 C10 C9 . . . . 118.8(2) ?
    C6 Fe1 C10 C9 . . . . -118.8(3) ?
    C1 Fe1 C10 C9 . . . . 160.86(19) ?
    N2 N1 C11 C1 . . . . -177.6(2) ?
    N2 N1 C11 C12 . . . . 1.7(4) ?
    C5 C1 C11 N1 . . . . -12.9(3) ?
    C2 C1 C11 N1 . . . . 165.4(2) ?
    Fe1 C1 C11 N1 . . . . -103.9(3) ?
    C5 C1 C11 C12 . . . . 167.7(2) ?
    C2 C1 C11 C12 . . . . -14.0(3) ?
    Fe1 C1 C11 C12 . . . . 76.7(3) ?
    N4 N3 C13 C6 . . . . 175.0(2) ?
    N4 N3 C13 C14 . . . . -4.6(4) ?
    C7 C6 C13 N3 . . . . -10.5(3) ?
    C10 C6 C13 N3 . . . . 171.1(2) ?
    Fe1 C6 C13 N3 . . . . -100.2(3) ?
    C7 C6 C13 C14 . . . . 169.2(2) ?
    C10 C6 C13 C14 . . . . -9.2(3) ?
    Fe1 C6 C13 C14 . . . . 79.5(3) ?
    C18 Fe2 C15 C16 . . . . -80.99(18) ?
    C21 Fe2 C15 C16 . . . . 80.46(19) ?
    C23 Fe2 C15 C16 . . . . -152.8(3) ?
    C19 Fe2 C15 C16 . . . . -118.7(2) ?
    C22 Fe2 C15 C16 . . . . 40.5(4) ?
    C24 Fe2 C15 C16 . . . . 167.25(17) ?
    C17 Fe2 C15 C16 . . . . -37.35(17) ?
    C20 Fe2 C15 C16 . . . . 124.21(16) ?
    C18 Fe2 C15 C19 . . . . 37.68(19) ?
    C21 Fe2 C15 C19 . . . . -160.88(18) ?
    C23 Fe2 C15 C19 . . . . -34.1(4) ?
    C22 Fe2 C15 C19 . . . . 159.1(3) ?
    C24 Fe2 C15 C19 . . . . -74.1(2) ?
    C17 Fe2 C15 C19 . . . . 81.3(2) ?
    C16 Fe2 C15 C19 . . . . 118.7(2) ?
    C20 Fe2 C15 C19 . . . . -117.13(18) ?
    C18 Fe2 C15 C25 . . . . 159.0(3) ?
    C21 Fe2 C15 C25 . . . . -39.5(3) ?
    C23 Fe2 C15 C25 . . . . 87.2(4) ?
    C19 Fe2 C15 C25 . . . . 121.3(3) ?
    C22 Fe2 C15 C25 . . . . -79.5(4) ?
    C24 Fe2 C15 C25 . . . . 47.2(3) ?
    C17 Fe2 C15 C25 . . . . -157.4(3) ?
    C16 Fe2 C15 C25 . . . . -120.0(3) ?
    C20 Fe2 C15 C25 . . . . 4.2(3) ?
    C19 C15 C16 C17 . . . . 0.8(3) ?
    C25 C15 C16 C17 . . . . -179.6(2) ?
    Fe2 C15 C16 C17 . . . . 59.19(19) ?
    C19 C15 C16 Fe2 . . . . -58.43(15) ?
    C25 C15 C16 Fe2 . . . . 121.3(2) ?
    C18 Fe2 C16 C17 . . . . -37.6(2) ?
    C21 Fe2 C16 C17 . . . . 119.5(2) ?
    C23 Fe2 C16 C17 . . . . 38.1(4) ?
    C19 Fe2 C16 C17 . . . . -81.6(2) ?
    C22 Fe2 C16 C17 . . . . 76.0(2) ?
    C24 Fe2 C16 C17 . . . . -158.3(4) ?
    C20 Fe2 C16 C17 . . . . 162.92(19) ?
    C15 Fe2 C16 C17 . . . . -119.8(2) ?
    C18 Fe2 C16 C15 . . . . 82.25(18) ?
    C21 Fe2 C16 C15 . . . . -120.64(17) ?
    C23 Fe2 C16 C15 . . . . 157.9(3) ?
    C19 Fe2 C16 C15 . . . . 38.17(15) ?
    C22 Fe2 C16 C15 . . . . -164.17(17) ?
    C24 Fe2 C16 C15 . . . . -38.5(5) ?
    C17 Fe2 C16 C15 . . . . 119.8(2) ?
    C20 Fe2 C16 C15 . . . . -77.26(18) ?
    C15 C16 C17 C18 . . . . -0.7(3) ?
    Fe2 C16 C17 C18 . . . . 59.0(2) ?
    C15 C16 C17 Fe2 . . . . -59.70(17) ?
    C21 Fe2 C17 C18 . . . . 159.3(2) ?
    C23 Fe2 C17 C18 . . . . 77.6(3) ?
    C19 Fe2 C17 C18 . . . . -37.9(2) ?
    C22 Fe2 C17 C18 . . . . 119.1(2) ?
    C24 Fe2 C17 C18 . . . . 46.4(4) ?
    C16 Fe2 C17 C18 . . . . -119.3(3) ?
    C20 Fe2 C17 C18 . . . . -171.2(3) ?
    C15 Fe2 C17 C18 . . . . -82.0(2) ?
    C18 Fe2 C17 C16 . . . . 119.3(3) ?
    C21 Fe2 C17 C16 . . . . -81.4(2) ?
    C23 Fe2 C17 C16 . . . . -163.17(18) ?
    C19 Fe2 C17 C16 . . . . 81.37(18) ?
    C22 Fe2 C17 C16 . . . . -121.6(2) ?
    C24 Fe2 C17 C16 . . . . 165.7(3) ?
    C20 Fe2 C17 C16 . . . . -51.9(5) ?
    C15 Fe2 C17 C16 . . . . 37.28(17) ?
    C16 C17 C18 C19 . . . . 0.3(4) ?
    Fe2 C17 C18 C19 . . . . 59.7(2) ?
    C16 C17 C18 Fe2 . . . . -59.4(2) ?
    C21 Fe2 C18 C17 . . . . -53.1(5) ?
    C23 Fe2 C18 C17 . . . . -118.1(2) ?
    C19 Fe2 C18 C17 . . . . 119.1(3) ?
    C22 Fe2 C18 C17 . . . . -78.0(3) ?
    C24 Fe2 C18 C17 . . . . -158.9(2) ?
    C16 Fe2 C18 C17 . . . . 37.7(2) ?
    C20 Fe2 C18 C17 . . . . 173.5(2) ?
    C15 Fe2 C18 C17 . . . . 81.3(2) ?
    C21 Fe2 C18 C19 . . . . -172.2(3) ?
    C23 Fe2 C18 C19 . . . . 122.88(19) ?
    C22 Fe2 C18 C19 . . . . 162.92(18) ?
    C24 Fe2 C18 C19 . . . . 82.0(2) ?
    C17 Fe2 C18 C19 . . . . -119.1(3) ?
    C16 Fe2 C18 C19 . . . . -81.41(18) ?
    C20 Fe2 C18 C19 . . . . 54.4(4) ?
    C15 Fe2 C18 C19 . . . . -37.73(17) ?
    C17 C18 C19 C15 . . . . 0.2(4) ?
    Fe2 C18 C19 C15 . . . . 60.16(18) ?
    C17 C18 C19 Fe2 . . . . -60.0(3) ?
    C16 C15 C19 C18 . . . . -0.6(3) ?
    C25 C15 C19 C18 . . . . 179.7(2) ?
    Fe2 C15 C19 C18 . . . . -59.4(2) ?
    C16 C15 C19 Fe2 . . . . 58.82(15) ?
    C25 C15 C19 Fe2 . . . . -120.9(2) ?
    C21 Fe2 C19 C18 . . . . 171.6(3) ?
    C23 Fe2 C19 C18 . . . . -73.6(2) ?
    C22 Fe2 C19 C18 . . . . -41.3(4) ?
    C24 Fe2 C19 C18 . . . . -115.6(2) ?
    C17 Fe2 C19 C18 . . . . 37.65(19) ?
    C16 Fe2 C19 C18 . . . . 81.5(2) ?
    C20 Fe2 C19 C18 . . . . -157.25(18) ?
    C15 Fe2 C19 C18 . . . . 119.3(3) ?
    C18 Fe2 C19 C15 . . . . -119.3(3) ?
    C21 Fe2 C19 C15 . . . . 52.3(4) ?
    C23 Fe2 C19 C15 . . . . 167.06(16) ?
    C22 Fe2 C19 C15 . . . . -160.7(3) ?
    C24 Fe2 C19 C15 . . . . 125.05(17) ?
    C17 Fe2 C19 C15 . . . . -81.68(18) ?
    C16 Fe2 C19 C15 . . . . -37.85(15) ?
    C20 Fe2 C19 C15 . . . . 83.42(19) ?
    C18 Fe2 C20 C24 . . . . 38.3(3) ?
    C21 Fe2 C20 C24 . . . . -117.9(2) ?
    C23 Fe2 C20 C24 . . . . -37.44(18) ?
    C19 Fe2 C20 C24 . . . . 77.53(19) ?
    C22 Fe2 C20 C24 . . . . -80.86(19) ?
    C17 Fe2 C20 C24 . . . . -156.1(4) ?
    C16 Fe2 C20 C24 . . . . 163.84(17) ?
    C15 Fe2 C20 C24 . . . . 121.37(17) ?
    C18 Fe2 C20 C21 . . . . 156.2(3) ?
    C23 Fe2 C20 C21 . . . . 80.5(2) ?
    C19 Fe2 C20 C21 . . . . -164.55(18) ?
    C22 Fe2 C20 C21 . . . . 37.1(2) ?
    C24 Fe2 C20 C21 . . . . 117.9(2) ?
    C17 Fe2 C20 C21 . . . . -38.2(4) ?
    C16 Fe2 C20 C21 . . . . -78.2(2) ?
    C15 Fe2 C20 C21 . . . . -120.71(18) ?
    C18 Fe2 C20 C27 . . . . -81.0(4) ?
    C21 Fe2 C20 C27 . . . . 122.8(4) ?
    C23 Fe2 C20 C27 . . . . -156.7(3) ?
    C19 Fe2 C20 C27 . . . . -41.8(3) ?
    C22 Fe2 C20 C27 . . . . 159.9(3) ?
    C24 Fe2 C20 C27 . . . . -119.3(4) ?
    C17 Fe2 C20 C27 . . . . 84.6(5) ?
    C16 Fe2 C20 C27 . . . . 44.6(3) ?
    C15 Fe2 C20 C27 . . . . 2.1(3) ?
    C24 C20 C21 C22 . . . . -0.6(3) ?
    C27 C20 C21 C22 . . . . 179.4(2) ?
    Fe2 C20 C21 C22 . . . . -59.5(2) ?
    C24 C20 C21 Fe2 . . . . 58.96(17) ?
    C27 C20 C21 Fe2 . . . . -121.1(2) ?
    C18 Fe2 C21 C22 . . . . -33.9(4) ?
    C23 Fe2 C21 C22 . . . . 37.6(2) ?
    C19 Fe2 C21 C22 . . . . 161.3(3) ?
    C24 Fe2 C21 C22 . . . . 81.7(2) ?
    C17 Fe2 C21 C22 . . . . -72.9(2) ?
    C16 Fe2 C21 C22 . . . . -116.3(2) ?
    C20 Fe2 C21 C22 . . . . 119.9(3) ?
    C15 Fe2 C21 C22 . . . . -159.41(19) ?
    C18 Fe2 C21 C20 . . . . -153.8(3) ?
    C23 Fe2 C21 C20 . . . . -82.29(18) ?
    C19 Fe2 C21 C20 . . . . 41.4(4) ?
    C22 Fe2 C21 C20 . . . . -119.9(3) ?
    C24 Fe2 C21 C20 . . . . -38.26(16) ?
    C17 Fe2 C21 C20 . . . . 167.15(17) ?
    C16 Fe2 C21 C20 . . . . 123.79(16) ?
    C15 Fe2 C21 C20 . . . . 80.66(19) ?
    C20 C21 C22 C23 . . . . 0.4(3) ?
    Fe2 C21 C22 C23 . . . . -59.5(2) ?
    C20 C21 C22 Fe2 . . . . 59.93(18) ?
    C18 Fe2 C22 C23 . . . . -74.6(3) ?
    C21 Fe2 C22 C23 . . . . 119.0(3) ?
    C19 Fe2 C22 C23 . . . . -44.5(4) ?
    C24 Fe2 C22 C23 . . . . 37.7(2) ?
    C17 Fe2 C22 C23 . . . . -116.0(2) ?
    C16 Fe2 C22 C23 . . . . -156.96(19) ?
    C20 Fe2 C22 C23 . . . . 81.4(2) ?
    C15 Fe2 C22 C23 . . . . 173.1(3) ?
    C18 Fe2 C22 C21 . . . . 166.33(19) ?
    C23 Fe2 C22 C21 . . . . -119.0(3) ?
    C19 Fe2 C22 C21 . . . . -163.5(3) ?
    C24 Fe2 C22 C21 . . . . -81.37(19) ?
    C17 Fe2 C22 C21 . . . . 125.0(2) ?
    C16 Fe2 C22 C21 . . . . 84.0(2) ?
    C20 Fe2 C22 C21 . . . . -37.64(18) ?
    C15 Fe2 C22 C21 . . . . 54.1(4) ?
    C21 C22 C23 C24 . . . . -0.2(4) ?
    Fe2 C22 C23 C24 . . . . -59.6(2) ?
    C21 C22 C23 Fe2 . . . . 59.4(2) ?
    C18 Fe2 C23 C22 . . . . 121.4(2) ?
    C21 Fe2 C23 C22 . . . . -37.7(2) ?
    C19 Fe2 C23 C22 . . . . 161.6(2) ?
    C24 Fe2 C23 C22 . . . . -119.5(3) ?
    C17 Fe2 C23 C22 . . . . 80.6(3) ?
    C16 Fe2 C23 C22 . . . . 53.4(4) ?
    C20 Fe2 C23 C22 . . . . -82.1(2) ?
    C15 Fe2 C23 C22 . . . . -172.8(3) ?
    C18 Fe2 C23 C24 . . . . -119.1(2) ?
    C21 Fe2 C23 C24 . . . . 81.7(2) ?
    C19 Fe2 C23 C24 . . . . -78.9(2) ?
    C22 Fe2 C23 C24 . . . . 119.5(3) ?
    C17 Fe2 C23 C24 . . . . -159.94(19) ?
    C16 Fe2 C23 C24 . . . . 172.8(3) ?
    C20 Fe2 C23 C24 . . . . 37.34(19) ?
    C15 Fe2 C23 C24 . . . . -53.3(4) ?
    C22 C23 C24 C20 . . . . -0.2(4) ?
    Fe2 C23 C24 C20 . . . . -59.78(19) ?
    C22 C23 C24 Fe2 . . . . 59.6(2) ?
    C21 C20 C24 C23 . . . . 0.5(3) ?
    C27 C20 C24 C23 . . . . -179.5(2) ?
    Fe2 C20 C24 C23 . . . . 59.0(2) ?
    C21 C20 C24 Fe2 . . . . -58.58(16) ?
    C27 C20 C24 Fe2 . . . . 121.5(2) ?
    C18 Fe2 C24 C23 . . . . 76.8(2) ?
    C21 Fe2 C24 C23 . . . . -81.0(2) ?
    C19 Fe2 C24 C23 . . . . 119.3(2) ?
    C22 Fe2 C24 C23 . . . . -37.3(2) ?
    C17 Fe2 C24 C23 . . . . 44.1(4) ?
    C16 Fe2 C24 C23 . . . . -169.8(4) ?
    C20 Fe2 C24 C23 . . . . -119.8(3) ?
    C15 Fe2 C24 C23 . . . . 160.48(19) ?
    C18 Fe2 C24 C20 . . . . -163.47(17) ?
    C21 Fe2 C24 C20 . . . . 38.73(16) ?
    C23 Fe2 C24 C20 . . . . 119.8(3) ?
    C19 Fe2 C24 C20 . . . . -120.89(17) ?
    C22 Fe2 C24 C20 . . . . 82.4(2) ?
    C17 Fe2 C24 C20 . . . . 163.8(3) ?
    C16 Fe2 C24 C20 . . . . -50.0(5) ?
    C15 Fe2 C24 C20 . . . . -79.75(19) ?
    N6 N5 C25 C15 . . . . -176.7(2) ?
    N6 N5 C25 C26 . . . . 3.7(4) ?
    C16 C15 C25 N5 . . . . 7.8(4) ?
    C19 C15 C25 N5 . . . . -172.6(2) ?
    Fe2 C15 C25 N5 . . . . 97.6(3) ?
    C16 C15 C25 C26 . . . . -172.5(2) ?
    C19 C15 C25 C26 . . . . 7.1(4) ?
    Fe2 C15 C25 C26 . . . . -82.8(3) ?
    N8 N7 C27 C20 . . . . 176.1(3) ?
    N8 N7 C27 C28 . . . . -3.1(5) ?
    C24 C20 C27 N7 . . . . 14.5(4) ?
    C21 C20 C27 N7 . . . . -165.5(3) ?
    Fe2 C20 C27 N7 . . . . 103.8(3) ?
    C24 C20 C27 C28 . . . . -166.3(3) ?
    C21 C20 C27 C28 . . . . 13.8(4) ?
    Fe2 C20 C27 C28 . . . . -77.0(3) ?
loop_
    _geom_hbond_atom_site_label_D
    _geom_hbond_atom_site_label_H
    _geom_hbond_atom_site_label_A
    _geom_hbond_site_symmetry_A
    _geom_hbond_distance_DH
    _geom_hbond_distance_HA
    _geom_hbond_distance_DA
    _geom_hbond_angle_DHA
    _geom_hbond_publ_flag
    N2 H2A N7 4_545 0.90 2.53 3.287(5) 142 yes
    N4 H4A N5 1_455 0.90 2.29 3.137(4) 157 yes
    N4 H4B N2 3_455 0.90 2.61 3.421(4) 150 yes
    N6 H6A N3 1_655 0.90 2.24 3.073(4) 154 yes
    N8 H8B N1 2_664 0.90 2.60 3.497(5) 178 yes
_iucr_refine_instructions_details
;
TITL I in Pna2(1)
CELL 0.71073   9.2647  12.9260  22.0729  90.000  90.000  90.000
ZERR    8.00   0.0003   0.0004   0.0007   0.000   0.000   0.000
LATT -1
SYMM -X, -Y, 0.5+Z
SYMM 0.5+X, 0.5-Y, Z
SYMM 0.5-X, 0.5+Y, 0.5+Z
SFAC C H N FE
UNIT 112 144 32 8
TEMP 20.0
SIZE 0.18 0.22 0.26
L.S. 12
BOND $H
ACTA
CONF
HTAB
WGHT    0.036000    1.394300
FVAR       0.34402
FE1   4    0.342633    0.586150    0.871244    11.00000    0.02844    0.02768 =
         0.04106   -0.00025    0.00040    0.00246
N1    3    0.266369    0.296573    0.921244    11.00000    0.03932    0.03596 =
         0.06744    0.00153   -0.00206   -0.00541
N2    3    0.172261    0.210878    0.923002    11.00000    0.04992    0.04449 =
         0.09742    0.00510   -0.00009   -0.01138
AFIX   3
H2A   2    0.142881    0.240078    0.957882    11.00000   -1.20000
H2B   2    0.123571    0.221888    0.888302    11.00000   -1.20000
AFIX   0
N3    3   -0.046938    0.509280    0.818739    11.00000    0.03645    0.03835 =
         0.05040   -0.00254   -0.00595    0.00302
N4    3   -0.144897    0.427604    0.815481    11.00000    0.04116    0.05079 =
         0.06596   -0.00477   -0.00775   -0.00938
AFIX   3
H4A   2   -0.193447    0.438254    0.780711    11.00000   -1.20000
H4B   2   -0.201687    0.416094    0.847891    11.00000   -1.20000
AFIX   0
C1    1    0.386110    0.429469    0.870791    11.00000    0.03224    0.03330 =
         0.03981   -0.00273    0.00155    0.00962
C2    1    0.447423    0.479513    0.819036    11.00000    0.04779    0.04888 =
         0.03950    0.00139    0.00814    0.01767
AFIX  13
H2    2    0.425983    0.463380    0.776599    11.00000   -1.20000
AFIX   0
C3    1    0.544866    0.556135    0.839744    11.00000    0.03418    0.04753 =
         0.06829    0.01293    0.01561    0.00549
AFIX  13
H3    2    0.602316    0.602094    0.813950    11.00000   -1.20000
AFIX   0
C4    1    0.545342    0.555507    0.903696    11.00000    0.03130    0.04050 =
         0.06671    0.00460   -0.00688    0.00068
AFIX  13
H4    2    0.602896    0.600493    0.930033    11.00000   -1.20000
AFIX   0
C5    1    0.447153    0.477202    0.922960    11.00000    0.03548    0.03228 =
         0.03994    0.00185   -0.00341    0.00302
AFIX  13
H5    2    0.424409    0.459817    0.965108    11.00000   -1.20000
AFIX   0
C6    1    0.122561    0.610148    0.870525    11.00000    0.02934    0.03242 =
         0.04150   -0.00123   -0.00033    0.00679
C7    1    0.188039    0.656655    0.818965    11.00000    0.03691    0.03581 =
         0.04649    0.00532   -0.00143    0.00812
AFIX  13
H7    2    0.166258    0.640207    0.776600    11.00000   -1.20000
AFIX   0
C8    1    0.291009    0.729994    0.839142    11.00000    0.04127    0.02859 =
         0.08609    0.01071    0.00001   -0.00052
AFIX  13
H6    2    0.351958    0.773351    0.813216    11.00000   -1.20000
AFIX   0
C9    1    0.291180    0.729263    0.903024    11.00000    0.04601    0.03250 =
         0.07771   -0.01398   -0.00450    0.00363
AFIX  13
H9    2    0.351618    0.772450    0.929255    11.00000   -1.20000
AFIX   0
C10   1    0.187722    0.654762    0.922783    11.00000    0.03815    0.04369 =
         0.04458   -0.01127   -0.00240    0.00763
AFIX  13
H10   2    0.164736    0.637825    0.964970    11.00000   -1.20000
AFIX   0
C11   1    0.282343    0.343257    0.870735    11.00000    0.03649    0.02824 =
         0.05051   -0.00489   -0.00441    0.00651
C12   1    0.207219    0.317388    0.812831    11.00000    0.07279    0.04406 =
         0.06708   -0.01426   -0.02561    0.00664
AFIX 137
H12A  2    0.226464    0.246648    0.802332    11.00000   -1.50000
H12B  2    0.241755    0.361905    0.781179    11.00000   -1.50000
H12C  2    0.105140    0.326981    0.817756    11.00000   -1.50000
AFIX   0
C13   1    0.010749    0.529145    0.869913    11.00000    0.02717    0.03607 =
         0.04293   -0.00091    0.00249    0.00532
C14   1   -0.027290    0.475622    0.928163    11.00000    0.04935    0.06419 =
         0.04713    0.00880    0.00601   -0.01022
AFIX 137
H14A  2   -0.036524    0.402655    0.921045    11.00000   -1.50000
H14B  2   -0.117066    0.502378    0.943202    11.00000   -1.50000
H14C  2    0.047408    0.487625    0.957475    11.00000   -1.50000
AFIX   0
FE2   4    0.394403    0.414008    0.617696    11.00000    0.02893    0.03346 =
         0.03846    0.00044   -0.00165    0.00323
N5    3    0.774462    0.489977    0.682367    11.00000    0.03770    0.04410 =
         0.04685   -0.00504   -0.00734    0.00027
N6    3    0.874806    0.567976    0.687877    11.00000    0.04807    0.06022 =
         0.06154   -0.00593   -0.00998   -0.01424
AFIX   3
H6A   2    0.923166    0.562426    0.723107    11.00000   -1.20000
H6B   2    0.944906    0.578246    0.660347    11.00000   -1.20000
AFIX   0
N7    3    0.474196    0.696610    0.558346    11.00000    0.04621    0.04998 =
         0.08280    0.01924   -0.01116   -0.00879
N8    3    0.565906    0.782384    0.555369    11.00000    0.06434    0.06045 =
         0.15618    0.02988   -0.02129   -0.01892
AFIX   3
H8A   2    0.651186    0.778364    0.574729    11.00000   -1.20000
H8B   2    0.611736    0.761724    0.521489    11.00000   -1.20000
AFIX   0
C15   1    0.614642    0.389900    0.624039    11.00000    0.02942    0.03605 =
         0.04115   -0.00620   -0.00392    0.00877
C16   1    0.540890    0.342842    0.673566    11.00000    0.03980    0.03271 =
         0.04420    0.00391   -0.00126    0.00816
AFIX  13
H16   2    0.556175    0.358832    0.716488    11.00000   -1.20000
AFIX   0
C17   1    0.440751    0.269544    0.650451    11.00000    0.04547    0.03117 =
         0.06958    0.00371   -0.00366    0.00401
AFIX  13
H17   2    0.376061    0.225902    0.674551    11.00000   -1.20000
AFIX   0
C18   1    0.450148    0.271230    0.586587    11.00000    0.04781    0.03915 =
         0.07132   -0.01823   -0.01129    0.00392
AFIX  13
H18   2    0.393481    0.228566    0.558636    11.00000   -1.20000
AFIX   0
C19   1    0.556413    0.345044    0.569917    11.00000    0.04220    0.04865 =
         0.04358   -0.01203   -0.00103    0.00914
AFIX  13
H19   2    0.585245    0.362310    0.528414    11.00000   -1.20000
AFIX   0
C20   1    0.350028    0.570459    0.612018    11.00000    0.03323    0.03703 =
         0.04273    0.00190   -0.00094    0.01220
C21   1    0.281745    0.523898    0.663905    11.00000    0.05151    0.05009 =
         0.04360    0.00320    0.00834    0.02431
AFIX  13
H21   2    0.298254    0.543736    0.706193    11.00000   -1.20000
AFIX   0
C22   1    0.187910    0.445020    0.644218    11.00000    0.03540    0.05895 =
         0.07710    0.01851    0.01244    0.00860
AFIX  13
H22   2    0.127607    0.401279    0.670189    11.00000   -1.20000
AFIX   0
C23   1    0.196267    0.440145    0.580711    11.00000    0.03101    0.05410 =
         0.06955    0.01073   -0.00995   -0.00308
AFIX  13
H23   2    0.142846    0.392048    0.554727    11.00000   -1.20000
AFIX   0
C24   1    0.295407    0.516434    0.560571    11.00000    0.03420    0.04649 =
         0.04350    0.00512   -0.00685    0.00229
AFIX  13
H24   2    0.322463    0.529443    0.518331    11.00000   -1.20000
AFIX   0
C25   1    0.727363    0.469161    0.628528    11.00000    0.03032    0.04220 =
         0.04098   -0.00133   -0.00123    0.00775
C26   1    0.782608    0.520835    0.573200    11.00000    0.04647    0.06653 =
         0.04727    0.00453    0.00236   -0.00664
AFIX 137
H26A  2    0.885921    0.515477    0.572053    11.00000   -1.50000
H26B  2    0.755229    0.592459    0.573718    11.00000   -1.50000
H26C  2    0.742434    0.488017    0.538017    11.00000   -1.50000
AFIX   0
C27   1    0.454121    0.655528    0.610292    11.00000    0.04170    0.03570 =
         0.06029   -0.00583   -0.01489    0.01036
C28   1    0.525149    0.687228    0.668674    11.00000    0.07976    0.04567 =
         0.08678   -0.02360   -0.03201    0.01416
AFIX 137
H28A  2    0.610756    0.726338    0.659962    11.00000   -1.50000
H28B  2    0.550407    0.626618    0.691465    11.00000   -1.50000
H28C  2    0.459624    0.728963    0.691866    11.00000   -1.50000
HKLF 4
REM I in Pna2(1)
REM R1 =  0.0309 for   6096 Fo > 4sig(Fo)  and  0.0346 for all   6542 data
REM    347 parameters refined using      1 restraints
END
WGHT      0.0361      1.3943
REM Highest difference peak  0.431,  deepest hole -0.246,  1-sigma level  0.047
Q1    1   0.3286  0.5794  0.8320  11.00000  0.05    0.43
Q2    1   0.4004  0.4196  0.6584  11.00000  0.05    0.38
Q3    1   0.4277  0.4323  0.6494  11.00000  0.05    0.37
Q4    1   0.4079  0.4180  0.5796  11.00000  0.05    0.36
Q5    1   0.3285  0.5848  0.9086  11.00000  0.05    0.33
Q6    1   0.4382  0.4618  0.6285  11.00000  0.05    0.33
Q7    1   0.2326  0.7095  0.8206  11.00000  0.05    0.27
Q8    1   0.4111  0.4486  0.9028  11.00000  0.05    0.26
Q9    1   0.4431  0.3687  0.6227  11.00000  0.05    0.25
Q10   1   0.4248  0.4601  0.8485  11.00000  0.05    0.24
Q11   1   0.3281  0.3831  0.8716  11.00000  0.05    0.24
Q12   1   0.4014  0.6088  0.6165  11.00000  0.05    0.24
Q13   1   0.0768  0.5678  0.8677  11.00000  0.05    0.23
Q14   1   0.2548  0.3357  0.8430  11.00000  0.05    0.23
Q15   1   0.4743  0.6628  0.6436  11.00000  0.05    0.22
Q16   1   0.5241  0.2908  0.5721  11.00000  0.05    0.21
Q17   1   0.4745  0.5330  0.8209  11.00000  0.05    0.21
Q18   1   0.2428  0.6971  0.9205  11.00000  0.05    0.21
Q19   1   0.1600  0.6402  0.8453  11.00000  0.05    0.20
Q20   1   0.2251  0.4245  0.6168  11.00000  0.05    0.20
;
