# Supplementary material for: Crystal structure of 1,1-di­acetyl­ferrocene dihydrazone
Source: Acta Crystallogr Sect E Struct Rep Online. 2014 Jul 2;70(Pt 8):m286–7. doi: 10.1107/S1600536814014366 (PMC4158501; doi:10.1107/S1600536814014366)
Supplement: Supplementary file 2 [file e-70-0m286-Isup2.hkl]

# 
# h,k,l, Fc-squared, Fo-squared, sigma(Fo-squared) and status flag 
# 
data_I
_shelx_title ' 140214 in Pna2(1)' 
_shelx_refln_list_code          4 
_shelx_F_calc_maximum      278.69 
_exptl_crystal_F_000      1248.00 
_reflns_d_resolution_high  0.7499 
 
loop_ 
 _symmetry_equiv_pos_as_xyz 
 'x, y, z' 
 '-x, -y, z+1/2' 
 'x+1/2, -y+1/2, z' 
 '-x+1/2, y+1/2, z+1/2' 
 
_cell_length_a     9.2647 
_cell_length_b    12.9260 
_cell_length_c    22.0729 
_cell_angle_alpha  90.000 
_cell_angle_beta   90.000 
_cell_angle_gamma  90.000 
 
_shelx_F_squared_multiplier     1.000 
 
loop_ 
 _refln_index_h 
 _refln_index_k 
 _refln_index_l 
 _refln_F_squared_calc 
 _refln_F_squared_meas 
 _refln_F_squared_sigma 
 _refln_observed_status 
   0   1 -29       74.01      101.10     12.88 o 
   1   1 -29       42.36       27.57      9.60 o 
   1   2 -29       76.49       66.52      8.98 o 
   2   0 -28       34.93       51.37     11.19 o 
   1   1 -28      105.11      123.40      9.33 o 
   2   1 -28        6.43       -2.99      9.23 o 
   3   1 -28      243.57      274.37     24.84 o 
   0   2 -28       98.06       76.44     12.92 o 
   1   2 -28       19.22        9.80      9.96 o 
   2   2 -28        9.36        2.17     20.72 o 
   3   2 -28       42.80       76.11     15.13 o 
   1   3 -28        8.77        7.38      7.83 o 
   2   3 -28       22.30        4.01      7.83 o 
   3   3 -28       21.42       11.40     12.20 o 
   0   4 -28      168.39      183.54      7.87 o 
   1   4 -28       54.64       61.70      4.22 o 
   2   4 -28        1.24       -3.20      4.78 o 
   1   5 -28      175.12      200.33      5.82 o 
   2   0 -27      459.14      469.61     19.78 o 
   4   0 -27      205.31      273.65     16.92 o 
   0   1 -27       60.64       47.95     10.99 o 
   1   1 -27      169.88      179.88     14.59 o 
   2   1 -27        6.08        2.88     16.54 o 
   3   1 -27      171.69      189.70     11.24 o 
   4   1 -27       19.48       25.39     12.37 o 
   1   2 -27       40.76       45.91      8.08 o 
   2   2 -27       24.64        5.92      7.42 o 
   3   2 -27       84.10      110.38      9.07 o 
   4   2 -27       28.98       43.60     13.63 o 
   0   3 -27      178.73      198.14      9.17 o 
   1   3 -27       10.51        6.41      3.43 o 
   2   3 -27        3.36        1.12      4.39 o 
   3   3 -27        1.28       -4.38      4.38 o 
   4   3 -27       89.32      110.72      5.86 o 
   1   4 -27       48.68       59.62      3.99 o 
   2   4 -27      210.17      214.34      5.52 o 
   3   4 -27       27.91       24.92      3.75 o 
   0   5 -27      130.98      147.88      9.67 o 
   1   5 -27      322.19      360.43      6.48 o 
   2   5 -27       14.39       10.73      3.86 o 
   3   5 -27       87.07       88.61      4.55 o 
   1   6 -27        2.22        7.72      3.88 o 
   2   6 -27      316.31      348.60      6.65 o 
   0   0 -26       91.81      106.72     11.30 o 
   2   0 -26       42.32       48.17      7.25 o 
   4   0 -26       58.16       66.04      7.85 o 
   1   1 -26       32.86       23.74      8.39 o 
   2   1 -26      127.84      148.44     13.40 o 
   3   1 -26       52.76       56.44      8.37 o 
   4   1 -26        1.47       11.45      5.58 o 
   5   1 -26      253.32      292.30     15.46 o 
   0   2 -26        4.14        2.96      4.26 o 
   1   2 -26      218.70      233.13     12.95 o 
   2   2 -26       40.75       35.92      4.50 o 
   3   2 -26      155.54      177.75      6.80 o 
   4   2 -26       23.57       24.99      5.42 o 
   5   2 -26       48.23       61.98      6.37 o 
   1   3 -26        6.30        0.80      3.97 o 
   2   3 -26      360.33      337.90      5.81 o 
   3   3 -26       18.67       21.41      3.49 o 
   4   3 -26       40.89       46.95      3.82 o 
   5   3 -26       38.59       55.18     10.03 o 
   0   4 -26       52.83       42.94      5.07 o 
   1   4 -26      192.48      189.21      4.99 o 
   2   4 -26        8.46        6.55      3.40 o 
   3   4 -26       59.25       60.91      3.87 o 
   4   4 -26        4.10        6.46      3.53 o 
   5   4 -26       96.80      120.18      5.23 o 
   1   5 -26       24.67       27.59      3.61 o 
   2   5 -26       59.79       59.20      4.07 o 
   3   5 -26       33.05       31.38      3.81 o 
   4   5 -26       11.32        7.10      3.81 o 
   0   6 -26       86.22      100.06      6.29 o 
   1   6 -26        8.42       11.77      3.57 o 
   2   6 -26       37.47       35.39      4.04 o 
   3   6 -26       20.83       21.02      3.75 o 
   1   7 -26       14.66       17.61      3.89 o 
   2   7 -26       71.07       71.06      5.56 o 
   0   8 -26       36.25       37.99      5.97 o 
   2   0 -25      132.58      120.58     16.36 o 
   4   0 -25      404.24      497.79     13.57 o 
   6   0 -25       52.10       76.27      7.59 o 
   0   1 -25      163.11      180.99      9.91 o 
   1   1 -25      122.54      131.92      4.58 o 
   2   1 -25       10.14        2.15      4.24 o 
   3   1 -25       65.59       72.07      3.85 o 
   4   1 -25       92.31      119.02      6.73 o 
   5   1 -25      109.30      131.18      7.71 o 
   6   1 -25       13.04       26.63      6.41 o 
   1   2 -25      154.85      177.00      4.76 o 
   2   2 -25       36.70       38.25      3.40 o 
   3   2 -25      130.99      129.15      4.26 o 
   4   2 -25       45.87       52.57      6.80 o 
   5   2 -25       94.50      117.47     11.31 o 
   6   2 -25       25.10       39.20      7.21 o 
   0   3 -25      550.63      587.66     12.26 o 
   1   3 -25        0.76        0.20      2.86 o 
   2   3 -25        0.33        0.02      3.05 o 
   3   3 -25        9.55       10.33      3.27 o 
   4   3 -25      291.73      323.63      7.08 o 
   5   3 -25        4.25        2.21      3.88 o 
   6   3 -25       85.91       97.98      5.62 o 
   1   4 -25      129.68      138.19      5.34 o 
   2   4 -25       42.69       44.83      3.51 o 
   3   4 -25      135.64      143.49      4.73 o 
   4   4 -25       45.18       41.39      3.88 o 
   5   4 -25       51.10       57.36      4.47 o 
   0   5 -25      131.80      146.37      7.08 o 
   1   5 -25       73.74       74.55      3.87 o 
   2   5 -25        5.14        2.06      3.30 o 
   3   5 -25       81.60       86.47      4.08 o 
   4   5 -25       21.82       20.38      3.83 o 
   5   5 -25       92.92      115.24      4.77 o 
   1   6 -25        0.55       -2.29      3.37 o 
   2   6 -25      107.52      101.01      4.37 o 
   3   6 -25       14.89       11.11      3.72 o 
   4   6 -25       35.69       34.77      4.03 o 
   0   7 -25      170.79      199.47     10.82 o 
   1   7 -25       45.89       40.65      3.96 o 
   2   7 -25       42.24       42.67      4.03 o 
   3   7 -25       68.75       77.22      4.41 o 
   4   7 -25      106.15      119.27      4.96 o 
   1   8 -25      142.69      139.90      5.36 o 
   2   8 -25       20.96       10.79      3.95 o 
   3   8 -25       63.58       63.65      4.44 o 
   0   9 -25      377.23      414.04     10.31 o 
   0   0 -24     1821.20     2044.27     41.42 o 
   2   0 -24       23.21       29.26      8.37 o 
   4   0 -24      664.56      753.18     14.41 o 
   6   0 -24       17.42       23.25      6.84 o 
   1   1 -24      463.18      530.29      5.60 o 
   2   1 -24       12.90       13.07      2.51 o 
   3   1 -24      470.03      520.35      5.67 o 
   4   1 -24       62.91       80.06      7.96 o 
   5   1 -24      134.31      159.71      6.90 o 
   6   1 -24       23.19       29.48      7.03 o 
   7   1 -24       36.79       51.70      6.44 o 
   0   2 -24      366.95      349.90      6.86 o 
   1   2 -24       46.82       54.83      2.98 o 
   2   2 -24        0.78        2.55      2.61 o 
   3   2 -24       61.99       70.79      3.26 o 
   4   2 -24       96.87      102.24      3.75 o 
   5   2 -24      146.21      165.01      5.18 o 
   6   2 -24        7.57       13.82      4.37 o 
   1   3 -24        3.55        3.07      2.85 o 
   2   3 -24       49.04       52.57      3.27 o 
   3   3 -24        5.65        5.69      2.92 o 
   4   3 -24      319.14      331.63      5.88 o 
   5   3 -24        2.17        5.56      3.74 o 
   6   3 -24       66.51       72.76      4.67 o 
   0   4 -24      478.91      478.56      9.26 o 
   1   4 -24       40.52       43.67      3.33 o 
   2   4 -24       11.45       10.86      3.09 o 
   3   4 -24       62.36       51.66      3.58 o 
   4   4 -24      259.95      289.74      5.88 o 
   5   4 -24       84.37       77.43      4.16 o 
   6   4 -24        4.02        9.12      4.12 o 
   1   5 -24      376.33      390.40      6.15 o 
   2   5 -24        4.22       -1.19      3.14 o 
   3   5 -24      334.41      351.04      6.17 o 
   4   5 -24      111.18      105.30      4.36 o 
   5   5 -24       78.49      103.85      4.61 o 
   6   5 -24       28.96       31.88      4.58 o 
   0   6 -24      906.23      971.63     13.63 o 
   1   6 -24        5.77       -0.99      3.28 o 
   2   6 -24        5.66        9.45      3.36 o 
   3   6 -24       15.53       12.69      3.51 o 
   4   6 -24      435.07      458.99      7.02 o 
   5   6 -24        7.63        9.08      3.84 o 
   1   7 -24      282.50      289.62      7.44 o 
   2   7 -24       42.72       38.04      3.80 o 
   3   7 -24      211.49      200.88      5.39 o 
   4   7 -24       48.30       55.69      4.30 o 
   5   7 -24       85.06       96.86      4.86 o 
   0   8 -24      114.81      106.45      6.44 o 
   1   8 -24       35.45       39.89      3.99 o 
   2   8 -24        4.79        3.96      3.61 o 
   3   8 -24       99.34      111.73      4.78 o 
   4   8 -24       47.95       44.32      4.27 o 
   1   9 -24        0.52       -1.13      3.61 o 
   2   9 -24       29.53       38.47      4.12 o 
   3   9 -24        0.05        1.89      3.91 o 
   2   0 -23     1196.24     1208.25     12.64 o 
   4   0 -23       65.21       70.64      5.13 o 
   6   0 -23       80.92       96.79     10.78 o 
   0   1 -23      269.97      279.59      7.09 o 
   1   1 -23     1047.48     1088.41      8.26 o 
   2   1 -23       25.60       31.98      2.66 o 
   3   1 -23      295.63      283.50      4.37 o 
   4   1 -23       40.37       40.96      2.94 o 
   5   1 -23      111.81      132.18      4.74 o 
   6   1 -23      147.06      141.82     13.50 o 
   7   1 -23      116.70      131.36      6.82 o 
   1   2 -23      213.60      229.74      4.21 o 
   2   2 -23      335.90      305.77      4.56 o 
   3   2 -23      127.97      135.16      3.80 o 
   4   2 -23       63.10       64.85      3.25 o 
   5   2 -23      199.05      200.10      5.10 o 
   6   2 -23       26.47       41.68      4.58 o 
   7   2 -23       88.32      106.26      6.47 o 
   0   3 -23      556.00      583.55      9.63 o 
   1   3 -23        9.33        4.98      2.86 o 
   2   3 -23      216.34      198.20      4.56 o 
   3   3 -23       16.37       21.73      2.84 o 
   4   3 -23      211.28      241.44      4.92 o 
   5   3 -23       13.54       19.85      4.38 o 
   6   3 -23      461.71      470.21      7.11 o 
   7   3 -23        3.81        6.02      4.20 o 
   1   4 -23       48.78       39.23      3.22 o 
   2   4 -23      195.59      193.36      4.70 o 
   3   4 -23      302.70      309.31      5.65 o 
   4   4 -23       18.64       22.45      3.47 o 
   5   4 -23      324.80      332.92      6.11 o 
   6   4 -23       31.39       34.66      4.19 o 
   7   4 -23       25.25       25.96      4.93 o 
   0   5 -23       60.54       58.44      4.78 o 
   1   5 -23      350.83      357.46      5.98 o 
   2   5 -23       67.28       55.71      3.55 o 
   3   5 -23      377.30      400.77      6.22 o 
   4   5 -23       27.82       19.61      3.46 o 
   5   5 -23      352.56      376.05      6.51 o 
   6   5 -23       89.21       81.54      6.21 o 
   1   6 -23       24.28       18.89      3.33 o 
   2   6 -23      648.73      666.49      7.85 o 
   3   6 -23       17.54       11.91      3.39 o 
   4   6 -23      125.10      122.06      4.70 o 
   5   6 -23       20.23       32.59      3.88 o 
   6   6 -23      186.11      196.47      6.53 o 
   0   7 -23       50.45       51.70      5.32 o 
   1   7 -23      213.47      237.53      5.54 o 
   2   7 -23       20.28       20.69      3.54 o 
   3   7 -23      196.98      188.42      5.48 o 
   4   7 -23      149.72      171.20      5.51 o 
   5   7 -23      169.14      197.69      5.82 o 
   1   8 -23      119.30      125.39      4.74 o 
   2   8 -23      146.05      134.77      4.81 o 
   3   8 -23       73.39       78.03      4.31 o 
   4   8 -23       10.34        5.45      3.86 o 
   5   8 -23      188.97      196.20      5.98 o 
   0   9 -23      133.30      119.57      6.64 o 
   1   9 -23        1.94       -3.62      3.62 o 
   2   9 -23       48.17       56.67      4.23 o 
   3   9 -23        1.00       -2.53      3.78 o 
   4   9 -23       93.16       96.52      4.87 o 
   1  10 -23       63.64       54.09      4.21 o 
   2  10 -23       78.46       80.43      4.62 o 
   0   0 -22      335.22      373.61     10.00 o 
   2   0 -22      125.61      124.42      3.83 o 
   4   0 -22       51.67       41.39      3.20 o 
   6   0 -22      732.24      748.44     22.25 o 
   8   0 -22       26.74       29.35      7.11 o 
   1   1 -22      241.00      247.80      3.44 o 
   2   1 -22       91.99       90.94      2.52 o 
   3   1 -22      141.57      134.94      3.44 o 
   4   1 -22        2.84       -0.71      2.52 o 
   5   1 -22      269.24      292.52      5.05 o 
   6   1 -22      128.42      143.92      4.92 o 
   7   1 -22       47.45       58.20      4.65 o 
   8   1 -22       59.87       82.68      6.55 o 
   0   2 -22       27.56       27.88      3.54 o 
   1   2 -22      505.47      536.88      5.51 o 
   2   2 -22       45.16       52.73      2.65 o 
   3   2 -22      189.74      193.00      3.90 o 
   4   2 -22       14.42       17.78      2.55 o 
   5   2 -22      330.64      322.77      5.30 o 
   6   2 -22      142.00      155.26      5.55 o 
   7   2 -22       93.23       95.17      4.83 o 
   8   2 -22        5.77        5.51      6.08 o 
   1   3 -22       30.78       36.69      2.70 o 
   2   3 -22      769.31      750.16      8.09 o 
   3   3 -22        3.05        0.17      2.55 o 
   4   3 -22       72.80       78.10      3.34 o 
   5   3 -22       22.98       23.50      3.31 o 
   6   3 -22      162.13      179.16      5.42 o 
   7   3 -22        0.91        4.85      4.50 o 
   0   4 -22       23.99       24.78      4.26 o 
   1   4 -22      374.07      361.83      5.47 o 
   2   4 -22      346.67      322.99      5.31 o 
   3   4 -22      160.42      156.86      4.60 o 
   4   4 -22        7.48       12.60      3.25 o 
   5   4 -22       76.57       85.57      4.05 o 
   6   4 -22      187.87      188.87      5.88 o 
   7   4 -22       30.34       28.18      4.77 o 
   1   5 -22       56.16       56.21      3.36 o 
   2   5 -22      232.41      214.09      4.87 o 
   3   5 -22       25.42       28.43      3.32 o 
   4   5 -22       48.61       41.23      3.57 o 
   5   5 -22      391.80      379.99      6.44 o 
   6   5 -22       38.98       49.86      4.48 o 
   7   5 -22       61.13       72.94      4.85 o 
   0   6 -22       67.80       67.96      5.10 o 
   1   6 -22       33.72       22.70      3.19 o 
   2   6 -22       52.14       49.03      3.54 o 
   3   6 -22       21.72       18.18      3.45 o 
   4   6 -22       35.64       35.72      3.63 o 
   5   6 -22       21.62       20.83      3.77 o 
   6   6 -22      235.24      239.67      6.52 o 
   1   7 -22       44.13       41.12      3.61 o 
   2   7 -22      264.08      241.37      5.24 o 
   3   7 -22       83.40       87.79      4.24 o 
   4   7 -22       28.35       27.99      3.69 o 
   5   7 -22      125.83      115.47      4.69 o 
   6   7 -22       24.79       18.41      4.05 o 
   0   8 -22       10.85       10.42      4.85 o 
   1   8 -22      367.35      348.72      6.25 o 
   2   8 -22       63.03       54.24      3.72 o 
   3   8 -22      301.64      320.58      6.25 o 
   4   8 -22        7.61        9.74      3.70 o 
   5   8 -22       56.33       79.30      4.52 o 
   1   9 -22        1.19       -3.56      3.56 o 
   2   9 -22      761.83      737.52      8.94 o 
   3   9 -22        3.40       -3.67      3.73 o 
   4   9 -22        9.28       12.94      3.81 o 
   5   9 -22       32.52       41.72      4.37 o 
   0  10 -22       18.82       17.72      6.88 o 
   1  10 -22      164.97      162.29      5.50 o 
   2  10 -22       11.83       20.74      3.96 o 
   3  10 -22       75.86       65.81      4.29 o 
   1  11 -22       26.77       29.66      4.19 o 
   2  11 -22       31.92       30.14      4.17 o 
   2   0 -21      300.88      305.14      4.50 o 
   4   0 -21       11.45        6.72      2.74 o 
   6   0 -21      193.06      210.40      5.95 o 
   8   0 -21      351.97      403.32     29.09 o 
   0   1 -21      251.29      317.26      4.54 o 
   1   1 -21      120.50      157.41      3.48 o 
   2   1 -21       30.50       36.73      1.74 o 
   3   1 -21      169.71      187.36      3.57 o 
   4   1 -21      373.44      357.45      5.06 o 
   5   1 -21      258.05      254.95      4.76 o 
   6   1 -21       74.99       69.29      3.67 o 
   7   1 -21      370.71      377.18      7.22 o 
   8   1 -21       24.64       44.47      3.89 o 
   1   2 -21      351.53      407.44      4.76 o 
   2   2 -21      322.80      318.99      4.43 o 
   3   2 -21      215.59      209.12      3.87 o 
   4   2 -21       10.54        9.44      2.47 o 
   5   2 -21      258.01      265.04      4.88 o 
   6   2 -21       11.74       17.15      3.24 o 
   7   2 -21      122.06      134.16      4.98 o 
   8   2 -21      155.90      185.52      7.59 o 
   0   3 -21     1366.37     1358.48     13.55 o 
   1   3 -21      287.52      292.48      4.24 o 
   2   3 -21       53.25       45.79      2.56 o 
   3   3 -21      318.07      304.23      4.42 o 
   4   3 -21      747.06      775.79      7.50 o 
   5   3 -21       28.65       38.94      5.13 o 
   6   3 -21      242.25      249.90      5.66 o 
   7   3 -21        8.32       13.24      3.98 o 
   8   3 -21       90.06      120.18      9.32 o 
   1   4 -21      242.24      256.19      4.79 o 
   2   4 -21       38.29       31.69      2.96 o 
   3   4 -21      428.48      426.04      5.49 o 
   4   4 -21      363.85      388.40      5.56 o 
   5   4 -21      108.66      138.68      6.34 o 
   6   4 -21       52.69       54.92      3.80 o 
   7   4 -21       38.97       44.12      4.30 o 
   8   4 -21       25.36       41.56      4.92 o 
   0   5 -21       24.33        7.71      3.97 o 
   1   5 -21      331.08      337.31      5.35 o 
   2   5 -21       41.27       43.78      4.12 o 
   3   5 -21      250.56      255.40      5.02 o 
   4   5 -21      148.94      182.29      5.07 o 
   5   5 -21      126.04      142.36      4.93 o 
   6   5 -21       23.65       27.19      4.05 o 
   7   5 -21      153.48      167.37      6.00 o 
   1   6 -21      106.16      100.10      3.83 o 
   2   6 -21      394.67      372.25      5.87 o 
   3   6 -21       23.84       19.29      4.01 o 
   4   6 -21      364.05      391.25      6.37 o 
   5   6 -21       28.90       26.67      3.60 o 
   6   6 -21       40.33       44.52      3.89 o 
   7   6 -21        4.95        8.74      4.32 o 
   0   7 -21      875.80      812.39     12.14 o 
   1   7 -21      178.33      166.80      4.82 o 
   2   7 -21       23.65       14.46      3.33 o 
   3   7 -21      173.81      172.55      5.10 o 
   4   7 -21      121.45      126.79      4.71 o 
   5   7 -21       11.87       11.51      3.60 o 
   6   7 -21       11.92        3.09      3.76 o 
   7   7 -21       72.60       75.65      5.13 o 
   1   8 -21      423.86      369.42      6.18 o 
   2   8 -21       68.71       57.00      3.77 o 
   3   8 -21      278.91      278.05      6.96 o 
   4   8 -21       31.17       22.16      3.60 o 
   5   8 -21      213.03      237.37      5.99 o 
   6   8 -21       70.54       68.95      4.61 o 
   0   9 -21      819.38      784.58     12.18 o 
   1   9 -21       29.28       20.07      3.65 o 
   2   9 -21       49.69       57.47      3.96 o 
   3   9 -21       16.49       11.21      3.65 o 
   4   9 -21      153.99      160.64      5.33 o 
   5   9 -21       13.16       13.53      3.88 o 
   1  10 -21      203.02      198.64      7.32 o 
   2  10 -21       75.01       66.49      4.19 o 
   3  10 -21       78.92       77.01      4.44 o 
   4  10 -21      117.98      116.09      4.96 o 
   0  11 -21      137.48      138.92      7.45 o 
   1  11 -21       81.02       76.07      4.45 o 
   2  11 -21       33.63       29.61      3.99 o 
   3  11 -21       59.83       55.00      4.45 o 
   0   0 -20    11665.40    11777.72    102.10 o 
   2   0 -20       55.52       97.97      8.45 o 
   4   0 -20      883.12      860.06      8.64 o 
   6   0 -20       46.05       43.67      3.87 o 
   8   0 -20       45.70       69.13      5.98 o 
   1   1 -20     1194.49     1243.12      6.82 o 
   2   1 -20       42.35       39.60      1.70 o 
   3   1 -20     1087.03     1098.91      6.64 o 
   4   1 -20        6.11        2.27      1.98 o 
   5   1 -20      322.37      335.95      4.24 o 
   6   1 -20       64.35       61.67      2.87 o 
   7   1 -20       45.94       71.04      5.27 o 
   8   1 -20      253.90      269.07      5.88 o 
   9   1 -20       16.78       15.84      7.60 o 
   0   2 -20     1754.26     1792.81     12.71 o 
   1   2 -20      262.00      246.39      3.24 o 
   2   2 -20       32.86       52.16      2.55 o 
   3   2 -20       46.80       43.53      2.48 o 
   4   2 -20      203.81      202.21      3.84 o 
   5   2 -20      305.89      288.74      4.84 o 
   6   2 -20        1.29        6.03      3.02 o 
   7   2 -20      771.02      755.64      8.57 o 
   8   2 -20       13.99       31.35      4.16 o 
   1   3 -20       65.95       70.29      2.57 o 
   2   3 -20      203.19      229.81      3.90 o 
   3   3 -20      191.93      174.65      4.11 o 
   4   3 -20      731.12      743.58      6.72 o 
   5   3 -20       30.10       34.70      3.70 o 
   6   3 -20      161.90      165.79      5.52 o 
   7   3 -20       19.09       19.17      3.87 o 
   8   3 -20      384.72      395.02      9.20 o 
   0   4 -20      944.36      920.94     11.96 o 
   1   4 -20      102.54       94.44      3.27 o 
   2   4 -20       40.09       41.56      3.21 o 
   3   4 -20      447.55      383.58      5.25 o 
   4   4 -20      885.36      937.87      8.41 o 
   5   4 -20      295.41      271.13      5.12 o 
   6   4 -20       23.50       24.52      3.39 o 
   7   4 -20      290.48      312.24      6.63 o 
   8   4 -20       16.46       25.96      5.02 o 
   1   5 -20      737.54      734.80      7.52 o 
   2   5 -20       37.08       37.98      3.08 o 
   3   5 -20      767.82      810.51      8.29 o 
   4   5 -20      469.61      449.58      6.47 o 
   5   5 -20      211.01      204.03      5.13 o 
   6   5 -20       43.87       44.51      3.63 o 
   7   5 -20      136.48      155.43      6.12 o 
   8   5 -20       40.64       34.18      4.43 o 
   0   6 -20      315.01      294.71      7.34 o 
   1   6 -20       46.60       35.46      3.07 o 
   2   6 -20       45.69       53.11      3.26 o 
   3   6 -20       26.86       20.16      3.22 o 
   4   6 -20     1929.85     1975.91     15.58 o 
   5   6 -20       17.68       19.50      3.53 o 
   6   6 -20       64.77       65.10      4.10 o 
   7   6 -20        7.21        6.31      5.06 o 
   1   7 -20      374.75      352.57      5.61 o 
   2   7 -20       61.27       54.69      3.54 o 
   3   7 -20      797.95      778.66      8.42 o 
   4   7 -20       41.73       39.37      3.62 o 
   5   7 -20      100.43       97.53      4.41 o 
   6   7 -20       12.87       14.51      3.78 o 
   7   7 -20      180.38      180.67      6.44 o 
   0   8 -20      167.74      144.45      7.01 o 
   1   8 -20        9.44        9.56      3.19 o 
   2   8 -20       39.42       39.42      3.48 o 
   3   8 -20       50.15       56.47      3.81 o 
   4   8 -20       64.31       69.60      4.02 o 
   5   8 -20      157.16      176.56      5.59 o 
   6   8 -20        9.48        5.23      3.73 o 
   7   8 -20      133.62      152.81      6.38 o 
   1   9 -20        5.25        1.13      3.09 o 
   2   9 -20       78.11       83.31      4.02 o 
   3   9 -20       16.89       11.34      3.61 o 
   4   9 -20      354.06      350.47      6.50 o 
   5   9 -20        5.76        5.00      3.79 o 
   6   9 -20       35.95       41.34      4.40 o 
   0  10 -20      514.39      540.11     10.34 o 
   1  10 -20       10.46       16.75      3.73 o 
   2  10 -20        1.74       -1.07      3.50 o 
   3  10 -20       47.94       44.84      4.11 o 
   4  10 -20      190.52      224.41      5.97 o 
   5  10 -20       34.95       30.96      4.24 o 
   1  11 -20      308.61      295.37      6.27 o 
   2  11 -20       11.61       10.99      3.75 o 
   3  11 -20      180.44      181.85      5.79 o 
   4  11 -20       71.41       81.15      4.67 o 
   0  12 -20      656.67      629.15     22.67 o 
   1  12 -20       15.03        8.06      3.85 o 
   2  12 -20        4.19        0.00      3.83 o 
   2   0 -19     2935.90     2939.18     19.63 o 
   4   0 -19       31.79       29.35      2.72 o 
   6   0 -19       97.77      117.60      4.89 o 
   8   0 -19      393.92      423.29      9.19 o 
   0   1 -19      275.05      294.84      4.14 o 
   1   1 -19     3321.10     3231.28     14.97 o 
   2   1 -19       39.03       59.34      1.98 o 
   3   1 -19      535.75      503.60      4.09 o 
   4   1 -19      193.75      174.80      3.21 o 
   5   1 -19      204.46      220.46      3.61 o 
   6   1 -19      353.45      339.17      4.64 o 
   7   1 -19      177.37      182.99      4.32 o 
   8   1 -19       46.76       53.21      3.71 o 
   9   1 -19       32.93       47.10      4.98 o 
   1   2 -19      609.90      606.70      4.09 o 
   2   2 -19     1747.65     1692.26      9.11 o 
   3   2 -19      243.19      231.77      3.11 o 
   4   2 -19       41.58       39.13      2.03 o 
   5   2 -19      441.48      442.29      4.68 o 
   6   2 -19      102.71      105.21      4.23 o 
   7   2 -19      340.76      360.08      9.86 o 
   8   2 -19       91.44      114.50      6.38 o 
   9   2 -19      302.25      323.60      9.68 o 
   0   3 -19     1456.77     1428.53     13.75 o 
   1   3 -19        1.24       -2.04      2.04 o 
   2   3 -19     1164.94     1134.33      8.39 o 
   3   3 -19       41.75       47.92      2.50 o 
   4   3 -19      310.61      304.87      4.38 o 
   5   3 -19       59.22       55.17      2.95 o 
   6   3 -19      958.30      946.68     18.59 o 
   7   3 -19       24.10       26.29      3.81 o 
   8   3 -19       80.78       87.77      4.78 o 
   9   3 -19        1.36       17.97      4.77 o 
   1   4 -19      273.49      254.26      4.88 o 
   2   4 -19      165.33      205.86      4.12 o 
   3   4 -19     1393.36     1413.47     15.40 o 
   4   4 -19      143.82      155.09      4.06 o 
   5   4 -19      564.09      552.26      6.41 o 
   6   4 -19      263.54      267.33      5.58 o 
   7   4 -19      142.41      132.79      5.49 o 
   8   4 -19       19.69       29.35      4.15 o 
   0   5 -19       45.28       32.25      3.79 o 
   1   5 -19      557.86      553.82      6.34 o 
   2   5 -19      231.38      202.60      4.55 o 
   3   5 -19      954.24      969.11      9.06 o 
   4   5 -19       66.74       59.50      3.11 o 
   5   5 -19      850.17      829.99      8.11 o 
   6   5 -19      137.61      122.73      5.62 o 
   7   5 -19      112.97      122.11      5.85 o 
   8   5 -19       50.09       60.80      4.69 o 
   1   6 -19      119.58      106.74      3.81 o 
   2   6 -19     1287.78     1265.62     10.86 o 
   3   6 -19       54.24       48.62      3.42 o 
   4   6 -19      628.04      612.26      7.39 o 
   5   6 -19       14.89       13.43      3.34 o 
   6   6 -19      460.02      473.88      6.89 o 
   7   6 -19        6.83        2.17      4.36 o 
   8   6 -19       67.86       82.24      5.69 o 
   0   7 -19      252.82      213.71      6.82 o 
   1   7 -19      207.33      226.63      4.63 o 
   2   7 -19       18.90       16.76      3.06 o 
   3   7 -19      681.17      679.79      7.79 o 
   4   7 -19      275.50      308.42      5.84 o 
   5   7 -19      235.52      236.92      5.61 o 
   6   7 -19       43.58       54.52      3.88 o 
   7   7 -19       87.91       78.89      4.85 o 
   1   8 -19      178.30      165.64      5.78 o 
   2   8 -19      300.29      287.66      5.38 o 
   3   8 -19      182.19      170.68      4.76 o 
   4   8 -19       99.34       86.55      3.97 o 
   5   8 -19      306.36      296.15      6.09 o 
   6   8 -19       48.15       51.93      4.22 o 
   7   8 -19      145.16      154.39      6.23 o 
   0   9 -19      213.99      181.43      9.63 o 
   1   9 -19        2.08       -3.09      3.09 o 
   2   9 -19        0.07       15.30      3.40 o 
   3   9 -19        2.62        0.17      3.30 o 
   4   9 -19      219.04      206.90      5.39 o 
   5   9 -19       33.50       28.50      3.82 o 
   6   9 -19      258.32      276.45      6.17 o 
   1  10 -19      250.68      228.84      5.39 o 
   2  10 -19      221.51      225.60      5.41 o 
   3  10 -19       47.28       38.71      3.88 o 
   4  10 -19       82.30       69.49      4.35 o 
   5  10 -19       72.46       71.87      4.55 o 
   6  10 -19       25.96       17.46      4.13 o 
   0  11 -19       29.20       12.58      5.31 o 
   1  11 -19      388.80      393.83      7.64 o 
   2  11 -19       12.59        9.27      3.77 o 
   3  11 -19      144.73      154.77      5.42 o 
   4  11 -19        1.31        4.66      3.69 o 
   5  11 -19      167.75      188.59      6.13 o 
   1  12 -19        1.45       -1.96      3.72 o 
   2  12 -19      442.02      467.84      7.41 o 
   3  12 -19       94.16       96.05      4.77 o 
   0  13 -19      140.30      152.62      8.01 o 
   1  13 -19      112.72      118.49      5.15 o 
   0   0 -18      403.25      390.20      6.31 o 
   2   0 -18      591.12      563.23      5.55 o 
   4   0 -18      111.10      101.29      3.67 o 
   6   0 -18     1642.37     1581.47     15.48 o 
   8   0 -18      115.80      134.44      6.64 o 
   1   1 -18      930.43      979.18      5.55 o 
   2   1 -18      122.97      108.49      2.19 o 
   3   1 -18      421.53      425.23      3.77 o 
   4   1 -18       48.71       45.08      2.11 o 
   5   1 -18      155.29      188.09      3.42 o 
   6   1 -18      411.12      394.06      4.80 o 
   7   1 -18       70.35       77.60      3.51 o 
   8   1 -18       56.08       62.02      3.65 o 
   9   1 -18      356.41      361.68      7.10 o 
   0   2 -18       13.01        8.19      1.87 o 
   1   2 -18      990.35     1013.67      5.63 o 
   2   2 -18      390.43      364.91      3.32 o 
   3   2 -18      637.12      650.91      4.90 o 
   4   2 -18       29.91       30.85      1.91 o 
   5   2 -18     1182.41     1112.67      7.72 o 
   6   2 -18      473.55      515.41      5.41 o 
   7   2 -18      121.14      118.59      6.30 o 
   8   2 -18        7.75       16.52      3.31 o 
   9   2 -18       24.24       39.66      4.88 o 
   1   3 -18       52.28       46.90      1.96 o 
   2   3 -18     1575.55     1599.06     10.63 o 
   3   3 -18      167.74      151.15      3.45 o 
   4   3 -18       23.93       15.29      2.20 o 
   5   3 -18       45.90       44.54      2.57 o 
   6   3 -18       82.92       89.80      5.13 o 
   7   3 -18       30.81       26.79      4.99 o 
   8   3 -18       71.34       67.67      5.01 o 
   9   3 -18        9.07       15.85      4.59 o 
   0   4 -18       68.22       60.03      3.36 o 
   1   4 -18     1209.38     1220.11      8.64 o 
   2   4 -18     1912.65     1847.52     12.62 o 
   3   4 -18      785.67      812.26      6.78 o 
   4   4 -18        1.91        3.88      2.23 o 
   5   4 -18      103.70      127.76      3.75 o 
   6   4 -18      359.31      376.87      6.13 o 
   7   4 -18       74.55       80.82      4.46 o 
   8   4 -18       14.99       20.47      4.00 o 
   9   4 -18       74.39       86.99      5.67 o 
   1   5 -18       93.96       99.34      3.53 o 
   2   5 -18      444.09      408.85      5.51 o 
   3   5 -18       63.90       75.22      3.11 o 
   4   5 -18       20.39       17.68      2.69 o 
   5   5 -18     1135.58     1121.73      9.59 o 
   6   5 -18        7.83       13.70      5.40 o 
   7   5 -18      159.77      173.02      5.33 o 
   8   5 -18       19.05       12.93      4.11 o 
   9   5 -18      265.64      309.95      7.41 o 
   0   6 -18       16.78       10.24      4.15 o 
   1   6 -18      362.74      310.15      5.13 o 
   2   6 -18      174.86      179.57      4.53 o 
   3   6 -18       12.09       11.08      2.94 o 
   4   6 -18       87.67       95.65      3.87 o 
   5   6 -18        8.25       11.88      3.11 o 
   6   6 -18      570.44      542.37      7.44 o 
   7   6 -18        1.19        1.53      3.42 o 
   8   6 -18       37.62       39.47      4.45 o 
   1   7 -18       80.00       66.93      3.29 o 
   2   7 -18      487.07      456.03      6.26 o 
   3   7 -18       96.12       96.14      3.87 o 
   4   7 -18       19.63       23.24      3.24 o 
   5   7 -18      260.72      231.05      5.42 o 
   6   7 -18       14.73        8.26      3.40 o 
   7   7 -18       95.21      100.06      5.02 o 
   8   7 -18       14.30       28.98      5.41 o 
   0   8 -18        2.23       -4.09      4.09 o 
   1   8 -18      905.73      845.72      8.54 o 
   2   8 -18      663.32      639.66      7.61 o 
   3   8 -18      453.77      447.55      6.29 o 
   4   8 -18        6.50        5.58      3.29 o 
   5   8 -18      185.00      185.97      5.14 o 
   6   8 -18       50.82       52.39      3.97 o 
   7   8 -18       23.94       21.59      4.47 o 
   1   9 -18       86.94       75.15      3.82 o 
   2   9 -18     1700.08     1648.51     13.70 o 
   3   9 -18        5.61       -0.25      3.14 o 
   4   9 -18       22.03       21.56      3.37 o 
   5   9 -18      111.00      121.95      4.74 o 
   6   9 -18        7.45        9.65      3.86 o 
   7   9 -18        7.69        9.06      4.49 o 
   0  10 -18       54.17       55.89      5.85 o 
   1  10 -18      595.95      583.06      7.59 o 
   2  10 -18       14.91       14.40      3.52 o 
   3  10 -18      194.44      174.71      5.02 o 
   4  10 -18       11.91        8.86      3.62 o 
   5  10 -18       18.38       33.92      4.08 o 
   6  10 -18       63.76       60.43      4.54 o 
   1  11 -18       44.55       58.17      3.97 o 
   2  11 -18       45.37       37.39      3.84 o 
   3  11 -18      120.82      116.52      4.73 o 
   4  11 -18       20.42       25.07      4.02 o 
   5  11 -18      309.29      305.24      6.38 o 
   0  12 -18       88.16      102.38      6.24 o 
   1  12 -18       26.25       25.12      3.72 o 
   2  12 -18       70.01       76.40      4.34 o 
   3  12 -18       45.04       41.74      4.15 o 
   4  12 -18       12.33       17.35      4.17 o 
   1  13 -18        6.86        6.21      3.73 o 
   2  13 -18      119.17      118.85      4.82 o 
   2   0 -17     1283.79     1265.33      9.45 o 
   4   0 -17       63.32       40.15      3.99 o 
   6   0 -17      218.57      215.13      6.17 o 
   8   0 -17     1250.52     1264.55     15.74 o 
  10   0 -17       30.70       41.59      5.65 o 
   0   1 -17      189.50      269.93      3.75 o 
   1   1 -17      248.53      274.71      3.35 o 
   2   1 -17       25.89       28.68      1.42 o 
   3   1 -17      732.25      743.01      6.47 o 
   4   1 -17      849.85      762.41      5.74 o 
   5   1 -17      397.13      366.64      4.12 o 
   6   1 -17      227.22      215.93      4.41 o 
   7   1 -17      625.72      594.32      6.96 o 
   8   1 -17       92.18      101.57      4.10 o 
   9   1 -17       26.07       39.56      3.71 o 
  10   1 -17       40.37       53.51      4.18 o 
   1   2 -17      751.19      801.89      4.69 o 
   2   2 -17     1055.90     1018.37      5.98 o 
   3   2 -17      936.61      937.28      6.10 o 
   4   2 -17        7.23       11.68      1.72 o 
   5   2 -17      554.12      557.09      5.00 o 
   6   2 -17       46.72       47.29      2.72 o 
   7   2 -17      242.88      267.17      5.11 o 
   8   2 -17      267.44      274.21      5.42 o 
   9   2 -17      262.35      270.64      5.76 o 
   0   3 -17     2812.19     2781.00     18.35 o 
   1   3 -17      515.48      513.65      3.68 o 
   2   3 -17      586.12      532.17      4.09 o 
   3   3 -17      540.89      509.57      4.17 o 
   4   3 -17      883.18      873.06      5.99 o 
   5   3 -17        7.51        6.93      1.85 o 
   6   3 -17      631.19      624.98      8.14 o 
   7   3 -17       58.37       62.99      3.41 o 
   8   3 -17      108.50      101.76      5.31 o 
   9   3 -17        3.31        4.71      4.49 o 
   1   4 -17      796.32      805.22      6.37 o 
   2   4 -17      144.06      125.46      3.17 o 
   3   4 -17      946.60      875.21      6.96 o 
   4   4 -17     1030.06     1068.18      8.21 o 
   5   4 -17      426.15      466.18      5.34 o 
   6   4 -17      116.76      116.79      4.25 o 
   7   4 -17       85.30       96.70      4.53 o 
   8   4 -17       31.99       42.38      4.62 o 
   9   4 -17      231.21      248.94     10.62 o 
   0   5 -17       21.40       27.40      3.62 o 
   1   5 -17      819.60      830.18      8.05 o 
   2   5 -17       10.42       15.79      2.37 o 
   3   5 -17      303.93      312.12      4.68 o 
   4   5 -17       79.71       93.64      3.37 o 
   5   5 -17      333.28      343.73      5.12 o 
   6   5 -17       59.50       59.44      3.55 o 
   7   5 -17      380.12      384.64      6.42 o 
   8   5 -17      116.19      148.96      5.80 o 
   9   5 -17       43.37       51.52      5.21 o 
   1   6 -17      291.21      252.00      4.65 o 
   2   6 -17      774.14      729.53      7.45 o 
   3   6 -17       43.05       43.43      3.48 o 
   4   6 -17      624.98      645.76      6.79 o 
   5   6 -17       59.13       69.06      3.31 o 
   6   6 -17      281.59      276.82      7.68 o 
   7   6 -17        8.49       16.50      3.54 o 
   8   6 -17      443.96      444.76      8.57 o 
   9   6 -17        0.00        5.60      4.41 o 
   0   7 -17     1717.32     1552.42     17.59 o 
   1   7 -17      303.24      289.15      5.05 o 
   2   7 -17       12.60        5.45      2.81 o 
   3   7 -17      129.49      123.80      5.35 o 
   4   7 -17      351.38      347.87      5.65 o 
   5   7 -17        1.21        4.79      3.25 o 
   6   7 -17        8.31       10.62      3.49 o 
   7   7 -17      312.10      329.84      7.02 o 
   8   7 -17       28.59       38.89      4.99 o 
   1   8 -17      827.06      752.26      7.81 o 
   2   8 -17      312.56      289.59      5.29 o 
   3   8 -17      552.50      557.35      6.87 o 
   4   8 -17      101.51      105.04      4.17 o 
   5   8 -17      284.75      288.28      5.78 o 
   6   8 -17       84.67       74.19      4.20 o 
   7   8 -17        4.05       12.61      4.12 o 
   8   8 -17       19.16       26.11      4.66 o 
   0   9 -17      821.40      792.21     13.49 o 
   1   9 -17       95.07       79.55      3.64 o 
   2   9 -17       42.17       40.75      3.32 o 
   3   9 -17       48.36       39.16      3.50 o 
   4   9 -17      444.06      478.39      6.92 o 
   5   9 -17       76.37       74.32      4.14 o 
   6   9 -17      104.55       90.99      4.51 o 
   7   9 -17        8.63       10.83      4.10 o 
   1  10 -17      427.56      400.47      6.23 o 
   2  10 -17      145.30      133.82      4.76 o 
   3  10 -17      393.47      394.98      6.36 o 
   4  10 -17      174.70      179.64      5.34 o 
   5  10 -17      133.92      153.10      5.27 o 
   6  10 -17       37.16       32.37      4.14 o 
   7  10 -17       11.15       10.97      4.54 o 
   0  11 -17       11.41        4.25      4.56 o 
   1  11 -17      287.37      279.67      5.71 o 
   2  11 -17       42.33       32.41      3.78 o 
   3  11 -17      287.42      285.41      5.98 o 
   4  11 -17        0.38       -0.94      3.62 o 
   5  11 -17      185.48      207.21      6.04 o 
   6  11 -17        0.39        0.98      3.94 o 
   1  12 -17       10.15       11.62      3.67 o 
   2  12 -17      249.41      233.95      5.68 o 
   3  12 -17       73.38       61.38      4.32 o 
   4  12 -17      189.68      174.44      5.60 o 
   5  12 -17       30.48       37.39      4.35 o 
   0  13 -17      361.08      364.15      9.69 o 
   1  13 -17       61.78       57.92      4.28 o 
   2  13 -17        7.80       -0.55      4.26 o 
   3  13 -17       58.05       48.36      4.31 o 
   0   0 -16    19725.52    18564.13    164.13 o 
   2   0 -16      164.12      193.35     11.64 o 
   4   0 -16     2786.91     2723.85     20.47 o 
   6   0 -16      111.68      112.19      5.68 o 
   8   0 -16      647.07      698.33     11.18 o 
  10   0 -16       11.02       25.94      5.40 o 
   1   1 -16     1694.61     1526.21     10.95 o 
   2   1 -16       81.34       77.14      1.77 o 
   3   1 -16     3081.84     3054.87     14.98 o 
   4   1 -16        4.64        7.16      1.79 o 
   5   1 -16      424.28      415.07      4.52 o 
   6   1 -16       61.74       64.79      2.94 o 
   7   1 -16       49.35       66.55      3.28 o 
   8   1 -16      743.67      713.53     10.56 o 
   9   1 -16        0.13        7.94      3.36 o 
  10   1 -16       44.46       49.17      4.02 o 
   0   2 -16     4204.76     4400.02     27.91 o 
   1   2 -16      298.99      270.14      2.46 o 
   2   2 -16       85.31       86.29      3.12 o 
   3   2 -16      140.50      113.59      2.41 o 
   4   2 -16      575.89      603.80      4.65 o 
   5   2 -16      291.99      263.85      3.77 o 
   6   2 -16        1.57        2.04      2.46 o 
   7   2 -16     1735.29     1666.19     13.13 o 
   8   2 -16       80.07       88.95      3.90 o 
   9   2 -16      202.50      213.37      5.36 o 
  10   2 -16        6.32       14.39      3.73 o 
   1   3 -16      243.88      251.72      2.48 o 
   2   3 -16      202.41      200.76      3.12 o 
   3   3 -16      330.55      299.75      3.16 o 
   4   3 -16     1439.33     1405.45      9.49 o 
   5   3 -16       31.12       30.97      2.57 o 
   6   3 -16      104.59      111.83      3.21 o 
   7   3 -16       69.36       71.77      3.34 o 
   8   3 -16      933.91      938.78      9.11 o 
   9   3 -16       12.26       18.65      3.50 o 
  10   3 -16       78.15       90.93      5.75 o 
   0   4 -16     2626.10     2441.08     21.08 o 
   1   4 -16      470.95      494.17      4.72 o 
   2   4 -16       80.93       74.64      2.47 o 
   3   4 -16     1381.65     1205.98      8.59 o 
   4   4 -16     1607.92     1598.92      9.51 o 
   5   4 -16      293.26      295.29      3.79 o 
   6   4 -16       14.08       15.09      2.30 o 
   7   4 -16      802.08      811.83     10.81 o 
   8   4 -16       14.60       14.11      4.23 o 
   9   4 -16      110.67      109.99      5.63 o 
   1   5 -16     2012.84     2006.59     12.66 o 
   2   5 -16       47.14       59.63      2.27 o 
   3   5 -16     1379.51     1443.09      9.94 o 
   4   5 -16      215.73      207.24      3.78 o 
   5   5 -16      341.16      332.11      6.59 o 
   6   5 -16       56.06       56.31      3.43 o 
   7   5 -16      120.25      118.89      4.48 o 
   8   5 -16      223.86      216.05      6.90 o 
   9   5 -16       14.01       20.68      4.73 o 
   0   6 -16     1095.90     1083.95     13.03 o 
   1   6 -16       52.04       45.50      2.73 o 
   2   6 -16       28.55       33.10      2.65 o 
   3   6 -16        9.10       15.63      2.38 o 
   4   6 -16     4900.04     4820.54     30.14 o 
   5   6 -16      137.87      141.65      4.24 o 
   6   6 -16      142.47      154.64      4.46 o 
   7   6 -16      119.77      109.88      4.39 o 
   8   6 -16      467.85      524.86     11.24 o 
   9   6 -16       13.21       24.26      4.93 o 
   1   7 -16      488.95      453.88      5.94 o 
   2   7 -16        5.03        0.79      2.56 o 
   3   7 -16     1395.98     1386.20     11.58 o 
   4   7 -16      205.12      204.87      4.79 o 
   5   7 -16       90.88       85.10      3.86 o 
   6   7 -16       68.74       62.04      3.88 o 
   7   7 -16      336.63      363.75      6.48 o 
   8   7 -16      221.19      254.98      6.68 o 
   9   7 -16       29.20       43.69      4.66 o 
   0   8 -16      324.69      254.06      8.25 o 
   1   8 -16       57.90       60.58      3.29 o 
   2   8 -16       75.60       70.25      3.32 o 
   3   8 -16       75.40       71.47      3.39 o 
   4   8 -16      244.88      237.02      5.05 o 
   5   8 -16      304.23      287.07      5.66 o 
   6   8 -16       17.99       16.54      3.36 o 
   7   8 -16      269.43      296.24      6.95 o 
   8   8 -16       44.41       61.16      4.64 o 
   1   9 -16       28.67       26.95      3.04 o 
   2   9 -16       27.24       34.89      3.16 o 
   3   9 -16        8.58        3.18      3.00 o 
   4   9 -16      809.43      760.02      8.38 o 
   5   9 -16       39.86       36.81      3.55 o 
   6   9 -16      107.65      126.45      4.92 o 
   7   9 -16       66.36       64.26      4.65 o 
   8   9 -16      554.54      549.94      9.17 o 
   0  10 -16     1367.17     1288.57     17.32 o 
   1  10 -16        7.22       11.52      3.12 o 
   2  10 -16       44.95       38.62      3.57 o 
   3  10 -16      208.87      207.00      5.29 o 
   4  10 -16      287.63      271.79      5.74 o 
   5  10 -16      151.79      138.24      5.06 o 
   6  10 -16       15.58       13.04      3.71 o 
   7  10 -16      400.88      412.99      7.83 o 
   1  11 -16      958.32      930.85      9.62 o 
   2  11 -16        2.30       -2.15      3.26 o 
   3  11 -16      320.28      348.25      6.33 o 
   4  11 -16       14.73       18.59      3.55 o 
   5  11 -16       72.79       87.85      4.57 o 
   6  11 -16       18.20       17.68      4.06 o 
   0  12 -16     1457.56     1399.40     28.05 o 
   1  12 -16       24.10       23.32      4.15 o 
   2  12 -16       48.25       54.26      3.97 o 
   3  12 -16       61.30       55.59      4.07 o 
   4  12 -16      388.14      429.38      7.11 o 
   5  12 -16       52.30       59.69      4.42 o 
   1  13 -16      195.20      169.41      5.61 o 
   2  13 -16       15.38       10.32      4.16 o 
   3  13 -16      120.26      112.70      4.93 o 
   4  13 -16      243.61      263.44      6.52 o 
   0  14 -16       66.51       54.24      6.02 o 
   1  14 -16        5.31        9.04      4.06 o 
   2  14 -16       27.83       26.37      4.05 o 
   2   0 -15     6807.30     6555.10     50.21 o 
   4   0 -15      143.93      173.71      5.24 o 
   6   0 -15      656.10      668.00      9.67 o 
   8   0 -15      313.62      333.53      8.07 o 
  10   0 -15       34.34       49.05      5.65 o 
   0   1 -15       72.72       89.31      2.43 o 
   1   1 -15     3032.55     2889.03     13.32 o 
   2   1 -15       27.11       35.13      1.32 o 
   3   1 -15     1657.07     1631.02      8.65 o 
   4   1 -15      793.33      784.20      5.69 o 
   5   1 -15      464.87      477.87      5.02 o 
   6   1 -15      449.58      386.26      5.18 o 
   7   1 -15      140.62      143.49      4.38 o 
   8   1 -15      102.39      105.34      4.09 o 
   9   1 -15      143.39      149.71      5.02 o 
  10   1 -15      192.04      203.38      5.71 o 
   1   2 -15      719.81      682.09      4.01 o 
   2   2 -15     2923.24     2880.26     14.03 o 
   3   2 -15      764.45      796.33      5.26 o 
   4   2 -15      120.21      134.21      2.49 o 
   5   2 -15     1104.85     1066.94      8.17 o 
   6   2 -15       34.12       41.41      2.76 o 
   7   2 -15      381.28      385.16      5.57 o 
   8   2 -15      140.77      138.99      4.73 o 
   9   2 -15      705.27      691.71      8.75 o 
  10   2 -15        1.28        8.24      3.62 o 
   0   3 -15     4059.92     4004.64     25.47 o 
   1   3 -15      210.93      199.24      2.35 o 
   2   3 -15     1324.74     1318.45      7.68 o 
   3   3 -15        3.20        5.30      1.37 o 
   4   3 -15      723.67      711.67      5.12 o 
   5   3 -15       67.16       68.60      2.53 o 
   6   3 -15     1768.91     1797.99     12.49 o 
   7   3 -15       11.92        9.83      2.81 o 
   8   3 -15      145.14      152.86      4.59 o 
   9   3 -15        9.12        9.90      3.39 o 
  10   3 -15      196.79      210.63      5.65 o 
   1   4 -15     1606.01     1529.92      9.97 o 
   2   4 -15     1070.89     1090.99      7.56 o 
   3   4 -15     1690.63     1640.92      9.24 o 
   4   4 -15      374.05      360.59      3.55 o 
   5   4 -15      488.32      441.67      4.39 o 
   6   4 -15       83.56       97.18      3.20 o 
   7   4 -15      289.74      293.84      5.09 o 
   8   4 -15       52.76       49.15      3.41 o 
   9   4 -15      343.39      362.62      8.22 o 
  10   4 -15        9.91       16.03      4.91 o 
   0   5 -15        1.37        1.54      2.13 o 
   1   5 -15     2027.30     2018.99     12.59 o 
   2   5 -15      350.91      316.92      3.78 o 
   3   5 -15      972.56      926.43      7.09 o 
   4   5 -15       36.49       39.68      2.26 o 
   5   5 -15      857.49      805.13      7.53 o 
   6   5 -15      378.59      351.98      5.78 o 
   7   5 -15      512.73      497.72      7.70 o 
   8   5 -15       63.88       70.58      4.96 o 
   9   5 -15       70.92       88.79      5.46 o 
  10   5 -15       25.28       33.82      5.24 o 
   1   6 -15      120.07      115.35      3.56 o 
   2   6 -15     2844.01     2781.21     17.97 o 
   3   6 -15       45.88       49.63      2.50 o 
   4   6 -15      274.92      302.86      4.56 o 
   5   6 -15        3.89        2.68      2.83 o 
   6   6 -15      912.17      895.01      8.48 o 
   7   6 -15        9.86        8.46      3.61 o 
   8   6 -15      360.72      369.66     10.67 o 
   9   6 -15       22.46       34.54      4.99 o 
   0   7 -15      825.69      736.78     10.33 o 
   1   7 -15      389.23      396.53      5.33 o 
   2   7 -15      165.79      168.52      4.14 o 
   3   7 -15      736.72      764.54      7.79 o 
   4   7 -15      447.83      449.38      5.46 o 
   5   7 -15      493.75      481.09      8.67 o 
   6   7 -15       83.21       82.09      3.51 o 
   7   7 -15      158.08      135.41      5.93 o 
   8   7 -15       43.40       60.78      4.54 o 
   9   7 -15       68.62      109.31      6.09 o 
   1   8 -15      231.95      226.35      4.47 o 
   2   8 -15      998.98      967.26      8.96 o 
   3   8 -15      258.09      229.45      4.97 o 
   4   8 -15      146.11      146.49      4.68 o 
   5   8 -15      620.77      637.92      7.67 o 
   6   8 -15      109.66      110.08      4.40 o 
   7   8 -15      312.69      342.68      7.38 o 
   8   8 -15       15.28       20.96      4.42 o 
   0   9 -15      689.34      631.09     10.01 o 
   1   9 -15       32.43       28.36      3.06 o 
   2   9 -15      458.51      465.31      6.30 o 
   3   9 -15       16.73        5.68      2.99 o 
   4   9 -15      485.25      468.47      6.62 o 
   5   9 -15      288.37      281.47      5.64 o 
   6   9 -15      508.58      523.18      7.43 o 
   7   9 -15       37.32       33.35      4.42 o 
   8   9 -15       35.37       33.87      4.59 o 
   1  10 -15      200.82      181.10      4.70 o 
   2  10 -15      203.94      207.62      5.04 o 
   3  10 -15      220.16      204.57      5.05 o 
   4  10 -15      146.77      133.72      4.85 o 
   5  10 -15      255.05      234.79      5.61 o 
   6  10 -15      123.38       99.04      4.43 o 
   7  10 -15      202.42      217.38      7.38 o 
   0  11 -15       21.71       15.20      4.49 o 
   1  11 -15      682.89      723.34     17.42 o 
   2  11 -15       69.54       53.17      3.66 o 
   3  11 -15      224.28      215.31      5.18 o 
   4  11 -15        1.44       -2.59      3.46 o 
   5  11 -15      353.82      358.79      6.48 o 
   6  11 -15       60.71       47.01      4.25 o 
   7  11 -15       44.11       51.25      4.46 o 
   1  12 -15       55.67       49.82      3.88 o 
   2  12 -15      937.04      929.01     10.47 o 
   3  12 -15       55.93       59.70      4.02 o 
   4  12 -15      124.81      107.66      4.57 o 
   5  12 -15      124.50      144.80      5.48 o 
   6  12 -15      113.79      123.08      5.08 o 
   0  13 -15      319.60      279.93      8.11 o 
   1  13 -15      105.39      110.66      4.57 o 
   2  13 -15       40.82       44.46      4.93 o 
   3  13 -15       85.65       83.53      4.40 o 
   4  13 -15       66.33       74.82      4.50 o 
   5  13 -15      110.74      127.20      5.21 o 
   1  14 -15       67.40       55.27      4.61 o 
   2  14 -15      190.49      182.53      5.70 o 
   3  14 -15       79.71       83.29      4.65 o 
   0   0 -14      110.74      105.37      3.65 o 
   2   0 -14      885.51      865.16      6.83 o 
   4   0 -14      570.10      549.05      6.75 o 
   6   0 -14     2258.83     2244.29     22.51 o 
   8   0 -14      163.94      162.00      6.75 o 
  10   0 -14      361.91      388.80      9.35 o 
   1   1 -14     1128.74     1206.07      6.11 o 
   2   1 -14      486.06      435.28      3.04 o 
   3   1 -14      759.44      719.77      4.59 o 
   4   1 -14       68.88       52.74      2.01 o 
   5   1 -14      442.64      436.96      4.74 o 
   6   1 -14      329.19      305.20      4.74 o 
   7   1 -14      275.77      296.96      4.99 o 
   8   1 -14       18.64       13.86      3.13 o 
   9   1 -14      712.41      714.21      8.14 o 
  10   1 -14       57.62       53.55      4.04 o 
   0   2 -14      191.09      163.54      2.54 o 
   1   2 -14     1418.58     1295.18      6.51 o 
   2   2 -14      442.75      493.30      5.12 o 
   3   2 -14     2353.56     2295.56     12.19 o 
   4   2 -14      151.66      132.78      2.70 o 
   5   2 -14     1295.58     1214.99      8.93 o 
   6   2 -14      951.04      895.16      8.03 o 
   7   2 -14      133.59      140.41      5.95 o 
   8   2 -14       15.49       11.45      3.10 o 
   9   2 -14      110.80      114.76      5.04 o 
  10   2 -14       19.99       32.07      3.82 o 
   1   3 -14      146.85      157.66      2.16 o 
   2   3 -14     4848.13     4723.77     23.49 o 
   3   3 -14      143.84      147.28      2.37 o 
   4   3 -14       75.40       79.95      2.31 o 
   5   3 -14      223.74      224.73      3.69 o 
   6   3 -14       17.83       14.79      2.32 o 
   7   3 -14        7.44        4.63      2.71 o 
   8   3 -14      214.28      212.09      5.01 o 
   9   3 -14       32.13       32.88      3.46 o 
  10   3 -14       56.92       71.55      4.26 o 
   0   4 -14      339.04      332.20      6.38 o 
   1   4 -14     2839.69     2869.11     16.99 o 
   2   4 -14     1091.17     1019.92      6.05 o 
   3   4 -14     2087.72     1991.76     10.82 o 
   4   4 -14       41.82       33.23      1.79 o 
   5   4 -14      255.36      265.73      3.57 o 
   6   4 -14      303.44      334.26      5.69 o 
   7   4 -14      178.88      163.71      5.20 o 
   8   4 -14       52.62       48.16      3.41 o 
   9   4 -14       63.86       69.66      3.89 o 
  10   4 -14      163.88      165.81      5.27 o 
   1   5 -14      279.61      315.32      3.71 o 
   2   5 -14      714.97      669.87      5.44 o 
   3   5 -14      410.08      410.00      3.34 o 
   4   5 -14       95.32       94.12      2.48 o 
   5   5 -14     1827.52     1863.24     11.27 o 
   6   5 -14       11.00       14.51      2.35 o 
   7   5 -14      439.19      428.81      7.14 o 
   8   5 -14       24.63       24.63      3.96 o 
   9   5 -14      463.16      453.31      8.93 o 
  10   5 -14        6.34       10.89      4.87 o 
   0   6 -14       26.46       21.24      3.18 o 
   1   6 -14      380.18      362.66      4.14 o 
   2   6 -14      299.86      300.14      4.24 o 
   3   6 -14       38.68       37.86      2.26 o 
   4   6 -14      383.12      362.06      4.73 o 
   5   6 -14       46.07       44.91      2.90 o 
   6   6 -14     1184.37     1157.47      9.78 o 
   7   6 -14       47.16       54.60      3.94 o 
   8   6 -14      218.01      208.09      6.95 o 
   9   6 -14       11.36       20.66      4.75 o 
   1   7 -14        7.87        7.76      2.31 o 
   2   7 -14      482.12      469.35      5.73 o 
   3   7 -14       63.36       66.17      2.72 o 
   4   7 -14       91.88       95.11      3.58 o 
   5   7 -14      146.35      143.24      4.18 o 
   6   7 -14      280.86      283.50      5.07 o 
   7   7 -14      395.86      376.63      6.39 o 
   8   7 -14       35.06       33.94      4.49 o 
   9   7 -14      398.25      410.83     13.29 o 
   0   8 -14       14.76        8.23      4.52 o 
   1   8 -14     1762.13     1687.26     13.05 o 
   2   8 -14      345.96      284.78      4.84 o 
   3   8 -14      180.92      170.55      4.42 o 
   4   8 -14      108.01      114.08      4.19 o 
   5   8 -14      845.11      811.10      8.49 o 
   6   8 -14       71.93       70.05      3.44 o 
   7   8 -14      118.96      133.01      4.99 o 
   8   8 -14       31.22       31.34      3.78 o 
   9   8 -14        5.59       18.04      4.80 o 
   1   9 -14       86.82       83.07      3.46 o 
   2   9 -14     1850.03     1736.32     18.80 o 
   3   9 -14      145.03      133.89      4.36 o 
   4   9 -14      159.99      176.69      4.74 o 
   5   9 -14      104.52      105.87      4.10 o 
   6   9 -14      129.02      139.19      4.81 o 
   7   9 -14        4.41        6.70      3.92 o 
   8   9 -14       24.38       25.03      4.31 o 
   0  10 -14        6.62       13.61      3.94 o 
   1  10 -14      846.05      824.80      8.37 o 
   2  10 -14        2.20       -2.24      2.84 o 
   3  10 -14      277.84      284.86      5.36 o 
   4  10 -14       11.34        8.16      3.24 o 
   5  10 -14       84.26       91.73      4.23 o 
   6  10 -14      257.12      234.82      5.63 o 
   7  10 -14       59.99       72.43      4.92 o 
   8  10 -14       24.13       34.57      4.64 o 
   1  11 -14       18.44       33.79      3.32 o 
   2  11 -14      154.36      137.26      4.88 o 
   3  11 -14      209.24      197.93      5.46 o 
   4  11 -14        9.96        2.70      3.36 o 
   5  11 -14      649.08      641.85      8.23 o 
   6  11 -14        7.44       11.61      3.68 o 
   7  11 -14       65.62       70.20      5.08 o 
   0  12 -14      513.44      529.21     10.06 o 
   1  12 -14      184.52      163.96      4.90 o 
   2  12 -14      132.20      153.88      4.98 o 
   3  12 -14       51.01       43.39      3.89 o 
   4  12 -14        6.90        7.87      3.48 o 
   5  12 -14       14.44       19.46      3.82 o 
   6  12 -14      223.43      224.46      6.12 o 
   1  13 -14       64.50       70.82      4.63 o 
   2  13 -14      385.77      400.02      6.82 o 
   3  13 -14       51.31       56.93      4.08 o 
   4  13 -14       32.91       33.77      3.97 o 
   5  13 -14       71.58       62.51      4.44 o 
   0  14 -14       10.53       10.87      5.44 o 
   1  14 -14      132.55      123.49      4.80 o 
   2  14 -14       11.07       12.38      3.91 o 
   3  14 -14      192.80      190.71      5.76 o 
   4  14 -14        9.37        8.39      4.10 o 
   1  15 -14       15.06        8.07      4.12 o 
   2   0 -13     2153.08     2029.18     13.59 o 
   4   0 -13     1319.60     1288.33     11.77 o 
   6   0 -13      272.41      267.15      6.33 o 
   8   0 -13     1217.33     1158.15     14.71 o 
  10   0 -13      148.11      148.64      7.91 o 
   0   1 -13      256.22      176.87      2.50 o 
   1   1 -13     2416.15     2507.49     11.58 o 
   2   1 -13      143.36      180.56      1.99 o 
   3   1 -13     2386.42     2494.62     12.38 o 
   4   1 -13      771.43      681.76      5.65 o 
   5   1 -13      686.37      647.79      6.24 o 
   6   1 -13      275.02      264.86      4.55 o 
   7   1 -13      713.21      686.66      7.19 o 
   8   1 -13      245.93      234.29      6.21 o 
   9   1 -13      192.90      187.46      5.16 o 
  10   1 -13      182.40      193.50      5.48 o 
  11   1 -13       34.90       39.58      4.25 o 
   1   2 -13     1143.97     1077.86      5.52 o 
   2   2 -13      524.19      452.77      3.21 o 
   3   2 -13     3562.68     3503.26     17.76 o 
   4   2 -13      417.61      405.65      4.77 o 
   5   2 -13      836.39      857.27      6.90 o 
   6   2 -13      274.75      272.93      4.46 o 
   7   2 -13      295.89      309.22      5.07 o 
   8   2 -13       44.41       39.60      3.30 o 
   9   2 -13      768.15      747.89      8.26 o 
  10   2 -13       45.74       48.32      3.97 o 
   0   3 -13     4242.45     3992.75     25.30 o 
   1   3 -13      137.65      162.03      1.93 o 
   2   3 -13      968.42      900.85      5.45 o 
   3   3 -13       29.49       39.93      1.53 o 
   4   3 -13     1234.18     1168.38      7.44 o 
   5   3 -13      198.20      186.07      3.48 o 
   6   3 -13     1430.73     1391.74     10.14 o 
   7   3 -13       15.32       13.94      2.74 o 
   8   3 -13      147.44      155.44      6.02 o 
   9   3 -13       56.55       53.07      3.64 o 
  10   3 -13      269.84      265.87      5.86 o 
   1   4 -13     1623.20     1605.60     10.12 o 
   2   4 -13     1158.01     1159.95      6.62 o 
   3   4 -13     1690.25     1617.77      8.99 o 
   4   4 -13      802.67      775.93      5.57 o 
   5   4 -13      880.10      879.27      6.69 o 
   6   4 -13      190.09      169.41      3.82 o 
   7   4 -13       61.40       66.30      3.10 o 
   8   4 -13      169.07      175.93      4.69 o 
   9   4 -13      317.71      307.82      5.83 o 
  10   4 -13        6.04        3.84      3.51 o 
   0   5 -13      772.16      793.09      8.16 o 
   1   5 -13     1911.09     1857.55     11.53 o 
   2   5 -13       51.19       52.45      1.99 o 
   3   5 -13      446.68      416.67      3.45 o 
   4   5 -13       39.02       32.23      2.10 o 
   5   5 -13     1236.71     1192.27      7.94 o 
   6   5 -13      242.18      218.75      4.21 o 
   7   5 -13      472.14      484.18      5.72 o 
   8   5 -13       19.85       18.33      3.13 o 
   9   5 -13       95.56       97.43      4.09 o 
  10   5 -13       18.46       21.66      4.99 o 
   1   6 -13       78.65       80.48      2.24 o 
   2   6 -13      947.01      879.58      7.10 o 
   3   6 -13      131.25      122.69      2.74 o 
   4   6 -13       33.28       42.83      2.46 o 
   5   6 -13      183.40      189.59      3.23 o 
   6   6 -13      509.95      516.57      5.30 o 
   7   6 -13       43.59       43.69      3.89 o 
   8   6 -13     1051.95     1007.45     13.00 o 
   9   6 -13        0.34        4.60      4.48 o 
  10   6 -13       62.92       73.46      5.72 o 
   0   7 -13     1053.61      998.11     12.10 o 
   1   7 -13      525.73      487.15      5.57 o 
   2   7 -13       97.00       95.81      2.83 o 
   3   7 -13      577.18      626.63      6.12 o 
   4   7 -13     1248.40     1225.57      9.68 o 
   5   7 -13      464.28      423.84      5.96 o 
   6   7 -13       87.24       81.00      3.46 o 
   7   7 -13     1057.15     1022.11     21.07 o 
   8   7 -13       37.57       40.51      4.77 o 
   9   7 -13       90.47       75.26      6.35 o 
   1   8 -13     1446.83     1450.61     11.61 o 
   2   8 -13      795.81      782.00      7.67 o 
   3   8 -13      496.99      489.79      6.26 o 
   4   8 -13       36.16       49.97      3.26 o 
   5   8 -13      543.81      562.43      6.33 o 
   6   8 -13       18.80       11.39      2.89 o 
   7   8 -13      184.98      183.15      5.12 o 
   8   8 -13      115.33      121.53      5.97 o 
   9   8 -13      119.58      115.79      6.03 o 
   0   9 -13     1465.40     1330.67     15.61 o 
   1   9 -13        4.91        4.62      2.45 o 
   2   9 -13      368.48      356.73      5.37 o 
   3   9 -13       65.28       48.46      3.16 o 
   4   9 -13      886.23      940.30     10.31 o 
   5   9 -13       89.66       89.12      3.78 o 
   6   9 -13      334.93      305.93      5.71 o 
   7   9 -13       15.76       23.24      4.12 o 
   8   9 -13       30.12       44.31      4.47 o 
   9   9 -13       30.03       27.91      6.08 o 
   1  10 -13      539.40      542.49      6.57 o 
   2  10 -13       95.82      103.26      3.81 o 
   3  10 -13      608.02      588.86      7.16 o 
   4  10 -13      215.06      238.52      5.33 o 
   5  10 -13      212.63      212.82      5.19 o 
   6  10 -13       69.52       70.90      4.00 o 
   7  10 -13       33.33       39.07      4.38 o 
   8  10 -13      242.49      264.34      7.72 o 
   0  11 -13     1044.00      996.12     17.80 o 
   1  11 -13      682.51      671.58     10.40 o 
   2  11 -13       20.75        6.70      3.20 o 
   3  11 -13      499.52      471.17      6.83 o 
   4  11 -13      111.03       97.47      4.24 o 
   5  11 -13      248.55      255.08      5.80 o 
   6  11 -13        8.16        4.42      3.52 o 
   7  11 -13      122.37      121.30      8.73 o 
   1  12 -13      118.44      120.89      4.63 o 
   2  12 -13      635.94      586.02      7.49 o 
   3  12 -13        9.48        0.72      3.32 o 
   4  12 -13      420.07      408.52      6.76 o 
   5  12 -13       20.06       17.37      4.09 o 
   6  12 -13       75.84       77.56      4.58 o 
   0  13 -13      926.39      942.77     13.78 o 
   1  13 -13      256.06      239.60      5.55 o 
   2  13 -13        5.70        1.68      3.40 o 
   3  13 -13      139.35      122.01      4.67 o 
   4  13 -13      176.15      198.83      5.61 o 
   5  13 -13       88.53       72.84      4.50 o 
   6  13 -13       75.14       76.66      7.97 o 
   1  14 -13      177.03      172.25      5.46 o 
   2  14 -13       44.53       38.17      3.87 o 
   3  14 -13      190.73      191.10      5.90 o 
   4  14 -13        5.34        2.21      3.92 o 
   0  15 -13      467.44      483.16     10.45 o 
   1  15 -13       16.17       10.02      4.25 o 
   2  15 -13        7.00       17.38      4.08 o 
   0   0 -12     2674.44     2348.93     21.66 o 
   2   0 -12      114.73      104.53      3.91 o 
   4   0 -12    11628.32    11825.92     89.98 o 
   6   0 -12       73.20       68.96      4.04 o 
   8   0 -12     2384.07     2364.32     24.63 o 
  10   0 -12       58.74       78.55      5.90 o 
   1   1 -12     3295.11     3025.27     13.71 o 
   2   1 -12        4.50        1.31      0.94 o 
   3   1 -12     9052.70     9463.90     45.64 o 
   4   1 -12      159.44      156.55      3.01 o 
   5   1 -12      633.36      628.95      6.09 o 
   6   1 -12       62.64       62.08      2.79 o 
   7   1 -12      204.47      197.47      4.41 o 
   8   1 -12      994.86      973.71      9.18 o 
   9   1 -12       84.53       92.03      4.01 o 
  10   1 -12       89.55       84.12      4.21 o 
  11   1 -12       50.07       51.47      4.28 o 
   0   2 -12     4538.63     4609.64     29.07 o 
   1   2 -12      239.36      209.11      1.85 o 
   2   2 -12      374.10      377.58      2.80 o 
   3   2 -12      561.64      454.60      3.68 o 
   4   2 -12     1490.14     1457.32      9.15 o 
   5   2 -12      450.41      456.02      4.79 o 
   6   2 -12      131.93      118.97      3.82 o 
   7   2 -12     1494.69     1411.53     11.32 o 
   8   2 -12      256.02      248.14      5.11 o 
   9   2 -12      426.20      438.37      9.69 o 
  10   2 -12       18.56       18.78      3.64 o 
  11   2 -12      405.16      430.92      7.26 o 
   1   3 -12       85.91       77.42      1.46 o 
   2   3 -12       90.30       82.45      1.67 o 
   3   3 -12       55.76       60.92      1.76 o 
   4   3 -12     2904.61     2821.82     16.19 o 
   5   3 -12      189.58      201.45      3.49 o 
   6   3 -12      180.02      195.47      3.87 o 
   7   3 -12       67.44       74.53      3.12 o 
   8   3 -12     2522.84     2463.49     18.09 o 
   9   3 -12       62.30       63.66      3.71 o 
  10   3 -12      212.62      233.12      5.80 o 
  11   3 -12       17.30       19.97      4.07 o 
   0   4 -12    11126.83    11492.17    107.68 o 
   1   4 -12     1192.03     1196.13      7.88 o 
   2   4 -12      161.21      151.50      2.65 o 
   3   4 -12     1210.26     1202.75      7.38 o 
   4   4 -12     1205.27     1160.21      7.40 o 
   5   4 -12      358.51      361.93      4.11 o 
   6   4 -12       26.45       24.67      2.32 o 
   7   4 -12     2344.67     2293.21     16.73 o 
   8   4 -12       35.07       34.34      3.26 o 
   9   4 -12      103.80       98.97      4.00 o 
  10   4 -12       13.17       10.69      3.64 o 
   1   5 -12     5789.54     5759.56     34.56 o 
   2   5 -12       10.78       12.13      1.39 o 
   3   5 -12     2453.43     2290.48     12.74 o 
   4   5 -12       11.55        6.64      1.48 o 
   5   5 -12      371.84      369.80      4.18 o 
   6   5 -12      215.45      209.28      3.91 o 
   7   5 -12      326.55      322.63      6.34 o 
   8   5 -12      768.21      730.05      7.85 o 
   9   5 -12       39.76       39.10      3.69 o 
  10   5 -12       20.54       17.24      3.62 o 
   0   6 -12    11111.18    11372.91    100.92 o 
   1   6 -12       48.70       38.53      1.81 o 
   2   6 -12        9.92       10.08      1.67 o 
   3   6 -12        2.81        6.08      1.05 o 
   4   6 -12     4307.81     4054.48     21.85 o 
   5   6 -12      665.52      617.34      5.19 o 
   6   6 -12       91.16       84.07      2.92 o 
   7   6 -12      140.53      116.83      3.81 o 
   8   6 -12       94.07      133.63      6.13 o 
   9   6 -12       11.44       13.11      3.33 o 
  10   6 -12       22.26       25.62      5.03 o 
   1   7 -12     1191.05     1141.56      9.35 o 
   2   7 -12        0.22        7.11      1.66 o 
   3   7 -12     1913.16     1851.12     12.79 o 
   4   7 -12      698.61      679.36      7.34 o 
   5   7 -12      743.01      755.90      7.25 o 
   6   7 -12      205.56      186.79      5.17 o 
   7   7 -12      632.52      653.12      8.52 o 
   8   7 -12      224.69      249.87     11.60 o 
   9   7 -12       20.89       18.65      4.55 o 
  10   7 -12       43.34       58.45      5.57 o 
   0   8 -12      442.02      427.95      9.48 o 
   1   8 -12      283.80      279.60      4.45 o 
   2   8 -12       26.08       31.38      2.61 o 
   3   8 -12      479.70      432.66      5.03 o 
   4   8 -12      357.32      348.66      4.97 o 
   5   8 -12      529.13      512.63      5.97 o 
   6   8 -12        9.91        4.14      2.79 o 
   7   8 -12      601.80      589.20      8.27 o 
   8   8 -12        5.36       10.73      4.30 o 
   9   8 -12       72.50       84.07      5.64 o 
   1   9 -12       13.82        6.27      2.78 o 
   2   9 -12        2.87       11.08      2.65 o 
   3   9 -12      150.84      135.50      4.20 o 
   4   9 -12     1389.80     1331.66     13.38 o 
   5   9 -12      250.71      247.17      5.31 o 
   6   9 -12       96.55       97.40      4.04 o 
   7   9 -12       94.21       89.43      4.18 o 
   8   9 -12      739.98      730.18      9.65 o 
   9   9 -12       11.11        6.84      4.78 o 
   0  10 -12     1115.77     1021.61     19.49 o 
   1  10 -12        5.01       10.42      2.81 o 
   2  10 -12      123.39      103.96      3.80 o 
   3  10 -12      788.89      749.32      8.04 o 
   4  10 -12     1025.04     1007.48      9.73 o 
   5  10 -12      410.39      401.11      6.24 o 
   6  10 -12       83.61       83.83      4.25 o 
   7  10 -12      509.97      528.59      8.33 o 
   8  10 -12       17.85       29.15      4.47 o 
   1  11 -12     1600.85     1596.36     13.05 o 
   2  11 -12       62.21       47.76      3.40 o 
   3  11 -12      807.61      811.11      8.52 o 
   4  11 -12      345.57      308.99      5.84 o 
   5  11 -12      155.82      172.92      5.28 o 
   6  11 -12       25.17       22.35      3.78 o 
   7  11 -12       81.91       81.87      5.40 o 
   8  11 -12      188.92      195.42      6.42 o 
   0  12 -12     1853.98     1806.47     20.75 o 
   1  12 -12      190.23      190.74      5.10 o 
   2  12 -12       97.77      105.19      4.22 o 
   3  12 -12        0.51       -3.20      3.20 o 
   4  12 -12      664.68      678.31      8.52 o 
   5  12 -12        8.65        5.64      3.79 o 
   6  12 -12       28.49       30.78      3.81 o 
   7  12 -12        2.48        7.77      4.28 o 
   1  13 -12      536.06      499.50      7.10 o 
   2  13 -12       71.47       71.46      4.05 o 
   3  13 -12      457.93      452.88      6.83 o 
   4  13 -12      175.70      189.73      5.45 o 
   5  13 -12       31.29       27.85      3.89 o 
   6  13 -12        2.12        5.02      3.84 o 
   0  14 -12       22.91       13.27      5.16 o 
   1  14 -12       24.29       33.47      3.81 o 
   2  14 -12       44.60       45.02      4.05 o 
   3  14 -12        0.88       13.82      3.68 o 
   4  14 -12       52.22       44.55      4.08 o 
   5  14 -12      121.45      134.93      5.24 o 
   1  15 -12        8.61       -0.45      3.83 o 
   2  15 -12        2.59        6.72      3.74 o 
   3  15 -12       38.88       45.70      4.34 o 
   2   0 -11    10387.03    10262.10     65.41 o 
   4   0 -11     4724.12     5145.12     46.12 o 
   6   0 -11     1766.10     1713.16     39.01 o 
   8   0 -11       95.73      124.02      6.26 o 
  10   0 -11      149.83      180.30      7.63 o 
   0   1 -11      968.88      915.37      6.57 o 
   1   1 -11     2579.22     2542.38     11.56 o 
   2   1 -11      202.98      193.34      1.93 o 
   3   1 -11     4813.72     4944.77     26.62 o 
   4   1 -11     1137.80     1232.17      8.47 o 
   5   1 -11     1419.95     1497.42     11.07 o 
   6   1 -11      573.45      532.38      5.81 o 
   7   1 -11      408.59      410.67      5.40 o 
   8   1 -11      314.44      329.96      5.49 o 
   9   1 -11      381.06      396.55      6.29 o 
  10   1 -11      456.41      440.48      6.77 o 
  11   1 -11       90.55       98.18      4.63 o 
   1   2 -11      833.32      716.15      3.86 o 
   2   2 -11     1037.88      920.71      6.01 o 
   3   2 -11     1737.66     1703.11      9.67 o 
   4   2 -11     1089.87     1126.23      7.44 o 
   5   2 -11     1720.93     1669.85     11.20 o 
   6   2 -11     1066.51     1071.66      8.97 o 
   7   2 -11      158.08      153.42      4.07 o 
   8   2 -11        9.42        2.84      2.77 o 
   9   2 -11     1663.48     1620.52     13.37 o 
  10   2 -11       27.55       32.16      3.73 o 
  11   2 -11      106.22      124.38      5.21 o 
   0   3 -11     9137.07     9042.76     62.99 o 
   1   3 -11      253.27      288.51      2.32 o 
   2   3 -11      256.61      200.78      2.54 o 
   3   3 -11        7.76        6.33      1.21 o 
   4   3 -11     2973.06     2951.54     16.83 o 
   5   3 -11      220.46      223.74      3.58 o 
   6   3 -11     2958.04     2869.18     26.67 o 
   7   3 -11      165.33      151.30      3.93 o 
   8   3 -11      309.53      319.32      5.61 o 
   9   3 -11        2.22        3.34      3.16 o 
  10   3 -11      654.79      660.15      8.10 o 
  11   3 -11        5.41        8.98      3.97 o 
   1   4 -11     2331.74     2287.12     13.57 o 
   2   4 -11     4224.35     4123.51     20.60 o 
   3   4 -11      720.72      664.42      4.68 o 
   4   4 -11      244.68      237.11      3.07 o 
   5   4 -11      683.17      626.35      5.34 o 
   6   4 -11      241.66      248.98      4.07 o 
   7   4 -11      437.33      492.57      6.69 o 
   8   4 -11      322.25      299.04      5.42 o 
   9   4 -11      602.52      591.45      7.32 o 
  10   4 -11       82.28       76.51      4.14 o 
  11   4 -11       48.30       52.23      4.27 o 
   0   5 -11     1767.87     1966.50     19.48 o 
   1   5 -11     6473.07     6416.96     38.01 o 
   2   5 -11      439.59      420.92      3.81 o 
   3   5 -11     1149.90     1101.42      6.82 o 
   4   5 -11       79.35       71.73      2.11 o 
   5   5 -11      629.85      580.57      5.15 o 
   6   5 -11     1013.51     1011.14      8.08 o 
   7   5 -11      521.62      476.10      5.91 o 
   8   5 -11       25.01       15.58      2.92 o 
   9   5 -11       69.65       75.36      3.85 o 
  10   5 -11       49.34       41.26      3.91 o 
   1   6 -11      111.28      142.30      3.51 o 
   2   6 -11     4854.03     4818.12     28.94 o 
   3   6 -11      123.07      106.92      2.07 o 
   4   6 -11      161.49      191.32      3.62 o 
   5   6 -11      280.06      269.69      3.75 o 
   6   6 -11      786.82      755.13      6.85 o 
   7   6 -11      126.96      126.48      3.89 o 
   8   6 -11     1372.06     1355.52     18.15 o 
   9   6 -11        1.32        0.10      3.25 o 
  10   6 -11       74.13       72.58      4.26 o 
   0   7 -11      781.97      799.56     10.18 o 
   1   7 -11     1516.25     1501.37     11.41 o 
   2   7 -11      639.90      684.33      5.96 o 
   3   7 -11      563.13      541.08      5.01 o 
   4   7 -11     1043.84     1006.78      6.78 o 
   5   7 -11     1563.81     1542.94      9.69 o 
   6   7 -11      300.04      312.66      4.26 o 
   7   7 -11      699.89      713.90      8.71 o 
   8   7 -11       50.29       47.87      3.40 o 
   9   7 -11       39.55       48.79      4.98 o 
  10   7 -11       97.67      100.33      5.79 o 
   1   8 -11      902.84      891.04      7.99 o 
   2   8 -11     2047.71     1950.33     15.38 o 
   3   8 -11      416.46      396.03      4.80 o 
   4   8 -11       21.96       29.33      2.41 o 
   5   8 -11     1169.30     1193.80     11.71 o 
   6   8 -11       13.56       17.61      2.83 o 
   7   8 -11      402.28      428.36      7.27 o 
   8   8 -11       90.16       94.10      5.21 o 
   9   8 -11      214.78      224.75      7.49 o 
   0   9 -11     2248.23     2157.59     22.36 o 
   1   9 -11        6.44       -2.24      2.24 o 
   2   9 -11     2803.83     2676.90     19.05 o 
   3   9 -11      176.49      169.47      4.52 o 
   4   9 -11      850.38      847.24      8.46 o 
   5   9 -11      539.77      507.21      6.06 o 
   6   9 -11      879.04      887.23      8.52 o 
   7   9 -11       27.34       27.12      3.44 o 
   8   9 -11       46.76       58.06      4.81 o 
   9   9 -11       21.86       26.07      4.86 o 
   1  10 -11      122.56      110.84      4.16 o 
   2  10 -11      100.87      110.42      3.96 o 
   3  10 -11      294.66      291.89      5.30 o 
   4  10 -11      143.54      140.76      4.48 o 
   5  10 -11      643.47      615.55      7.58 o 
   6  10 -11      481.07      453.29      6.75 o 
   7  10 -11      251.19      290.07      6.57 o 
   8  10 -11      103.29      109.07      5.27 o 
   0  11 -11      207.55      229.53      7.18 o 
   1  11 -11      945.40      963.96      9.16 o 
   2  11 -11       17.28       13.23      3.07 o 
   3  11 -11      428.71      393.08      5.89 o 
   4  11 -11      113.96       96.61      4.07 o 
   5  11 -11      523.34      517.43      7.28 o 
   6  11 -11       72.24       60.06      3.90 o 
   7  11 -11      116.15      124.45      5.34 o 
   8  11 -11       12.95       16.67      4.47 o 
   1  12 -11      324.32      323.78      5.81 o 
   2  12 -11     1350.25     1367.07     11.91 o 
   3  12 -11       11.97       10.78      3.32 o 
   4  12 -11      516.13      460.06      7.74 o 
   5  12 -11        9.24        4.30      3.30 o 
   6  12 -11      102.57      110.90      4.65 o 
   7  12 -11       13.16       11.06      4.30 o 
   0  13 -11      533.39      466.76      9.76 o 
   1  13 -11      305.44      325.96      6.08 o 
   2  13 -11      145.35      145.11      4.75 o 
   3  13 -11      245.78      262.85      5.69 o 
   4  13 -11       87.93       80.48      4.05 o 
   5  13 -11       81.94       85.49      4.50 o 
   6  13 -11      129.10      133.62      5.19 o 
   1  14 -11      224.19      241.27      5.58 o 
   2  14 -11      288.40      295.65      6.19 o 
   3  14 -11      215.37      221.25      5.82 o 
   4  14 -11        0.44        1.07      3.64 o 
   5  14 -11      102.17      111.37      4.85 o 
   0  15 -11       59.81       57.45      6.08 o 
   1  15 -11        6.94       -0.46      3.73 o 
   2  15 -11       33.04       41.70      4.00 o 
   3  15 -11       12.32       15.35      3.95 o 
   0   0 -10      218.03      244.41      3.76 o 
   2   0 -10      781.35      747.35      6.17 o 
   4   0 -10      852.75      852.24     14.21 o 
   6   0 -10     2638.94     2739.50     26.49 o 
   8   0 -10      112.57       96.36      5.11 o 
  10   0 -10      342.69      338.60      8.79 o 
   1   1 -10      653.97      700.72      3.72 o 
   2   1 -10     1557.32     1406.03      7.15 o 
   3   1 -10      689.58      743.79      6.35 o 
   4   1 -10       36.22       31.16      1.68 o 
   5   1 -10     2540.39     2527.55     17.14 o 
   6   1 -10      165.66      155.05      3.79 o 
   7   1 -10      581.69      628.83      6.67 o 
   8   1 -10       61.53       57.87      3.27 o 
   9   1 -10     1691.33     1685.72     14.60 o 
  10   1 -10       23.31       22.61      3.50 o 
  11   1 -10       48.56       40.73      4.08 o 
   0   2 -10      200.90      192.93      2.23 o 
   1   2 -10     2002.86     1614.92      7.96 o 
   2   2 -10    11947.03    12589.38     61.48 o 
   3   2 -10     3837.55     3698.67     23.84 o 
   4   2 -10      332.01      308.16      3.28 o 
   5   2 -10      409.45      360.90      4.07 o 
   6   2 -10      925.19      867.81      7.73 o 
   7   2 -10      190.86      168.16      4.18 o 
   8   2 -10       16.99       10.02      2.87 o 
   9   2 -10      112.18      130.00      4.77 o 
  10   2 -10       57.01       60.77      4.13 o 
  11   2 -10       53.83       59.20      4.26 o 
   1   3 -10      942.15     1044.54      5.77 o 
   2   3 -10    14254.76    13548.92     84.09 o 
   3   3 -10      114.50      105.79      2.15 o 
   4   3 -10      318.01      333.99      3.42 o 
   5   3 -10      981.97     1045.21      7.74 o 
   6   3 -10      214.57      240.54      4.18 o 
   7   3 -10      161.07      151.04      3.99 o 
   8   3 -10      246.02      239.77      5.01 o 
   9   3 -10       21.10       13.45      3.22 o 
  10   3 -10       91.76      105.15      4.39 o 
  11   3 -10       19.68       15.81      3.94 o 
   0   4 -10      720.95      740.09      7.38 o 
   1   4 -10     2589.26     2499.20     14.65 o 
   2   4 -10       70.23       61.10      1.37 o 
   3   4 -10     1603.61     1499.15      8.69 o 
   4   4 -10       46.26       33.30      1.61 o 
   5   4 -10      761.45      688.88      5.53 o 
   6   4 -10      570.01      587.68      5.73 o 
   7   4 -10      126.06       96.80      3.61 o 
   8   4 -10      120.39      115.87      4.13 o 
   9   4 -10       30.20       35.75      3.36 o 
  10   4 -10      835.83      844.26      9.21 o 
  11   4 -10       18.37       26.28      4.04 o 
   1   5 -10      910.04     1000.94      7.21 o 
   2   5 -10     1412.93     1290.37      8.34 o 
   3   5 -10     1008.96      912.35      5.89 o 
   4   5 -10       33.53       33.01      1.64 o 
   5   5 -10     2099.12     2137.52     13.77 o 
   6   5 -10      165.54      187.53      3.69 o 
   7   5 -10      317.97      286.00      4.96 o 
   8   5 -10       20.57       13.68      3.15 o 
   9   5 -10     1041.75     1020.84      9.85 o 
  10   5 -10       13.70       21.95      3.53 o 
  11   5 -10       41.41       52.70      4.26 o 
   0   6 -10      191.13      196.99      4.81 o 
   1   6 -10       48.74       57.47      2.20 o 
   2   6 -10      324.77      298.71      5.09 o 
   3   6 -10       19.60       14.26      1.24 o 
   4   6 -10      209.95      191.28      3.82 o 
   5   6 -10      544.57      503.49      4.84 o 
   6   6 -10     1900.09     1912.96     13.08 o 
   7   6 -10       49.07       48.11      2.77 o 
   8   6 -10      524.53      517.04      6.60 o 
   9   6 -10        4.73        3.19      3.16 o 
  10   6 -10      711.50      743.56      8.70 o 
   1   7 -10      141.28      152.55      3.85 o 
   2   7 -10      682.40      568.96      8.59 o 
   3   7 -10       79.60       96.75      2.99 o 
   4   7 -10      195.32      175.72      2.84 o 
   5   7 -10      174.34      228.19      4.22 o 
   6   7 -10      623.58      604.42      5.65 o 
   7   7 -10      815.60      798.27      7.87 o 
   8   7 -10       11.63        7.84      2.98 o 
   9   7 -10      452.33      436.32      6.61 o 
  10   7 -10        4.98        3.87      3.54 o 
   0   8 -10      139.72      114.09      5.16 o 
   1   8 -10     2787.52     2769.09     19.21 o 
   2   8 -10      388.64      454.82      4.91 o 
   3   8 -10      289.62      233.15      2.90 o 
   4   8 -10      125.29      131.81      2.76 o 
   5   8 -10     1274.82     1281.87     13.82 o 
   6   8 -10      174.04      176.69      4.09 o 
   7   8 -10      206.56      203.12      4.43 o 
   8   8 -10       43.33       38.36      4.38 o 
   9   8 -10        2.03        5.19      4.39 o 
  10   8 -10       47.51       52.58      5.43 o 
   1   9 -10      166.46      164.55      4.39 o 
   2   9 -10     2303.50     2335.60     16.84 o 
   3   9 -10      324.47      322.35      4.42 o 
   4   9 -10      179.06      195.48      4.01 o 
   5   9 -10       34.78       34.06      2.79 o 
   6   9 -10      906.89      942.44      8.76 o 
   7   9 -10       22.53       23.31      3.61 o 
   8   9 -10        4.46        6.79      4.13 o 
   9   9 -10      155.07      147.17      6.51 o 
   0  10 -10       11.12        2.44      3.93 o 
   1  10 -10      498.01      478.77      5.85 o 
   2  10 -10      171.92      183.55      4.51 o 
   3  10 -10      178.18      173.56      4.41 o 
   4  10 -10       13.32       14.58      2.90 o 
   5  10 -10      279.51      301.98      8.76 o 
   6  10 -10      716.42      737.47      8.40 o 
   7  10 -10       53.34       63.01      3.88 o 
   8  10 -10       42.80       42.54      4.24 o 
   9  10 -10        4.37       10.37      4.68 o 
   1  11 -10        7.26       22.68      2.79 o 
   2  11 -10      539.61      518.28      6.62 o 
   3  11 -10      162.65      156.87      4.38 o 
   4  11 -10       27.70       21.88      3.30 o 
   5  11 -10      889.81      881.11      9.16 o 
   6  11 -10       70.67       73.12      4.02 o 
   7  11 -10      126.23      145.55      5.60 o 
   8  11 -10       22.18       24.39      4.31 o 
   0  12 -10      255.56      259.14      7.67 o 
   1  12 -10      802.59      779.86      8.35 o 
   2  12 -10      491.15      538.04      9.97 o 
   3  12 -10       14.36        5.25      3.21 o 
   4  12 -10       47.14       52.31      3.71 o 
   5  12 -10       28.92       28.00      3.52 o 
   6  12 -10      331.04      329.66      6.44 o 
   7  12 -10       14.60       14.35      4.59 o 
   1  13 -10      131.02      143.89      5.72 o 
   2  13 -10      840.80      795.66      8.62 o 
   3  13 -10      182.91      178.37      5.11 o 
   4  13 -10       14.80        8.46      3.51 o 
   5  13 -10      143.09      138.03      5.04 o 
   6  13 -10       53.84       68.16      4.28 o 
   0  14 -10       16.11       32.05     15.65 o 
   1  14 -10      348.55      343.51      6.24 o 
   2  14 -10        7.93       12.73      3.56 o 
   3  14 -10      536.57      532.89      7.25 o 
   4  14 -10        4.67        0.15      3.60 o 
   5  14 -10      175.98      196.55      7.95 o 
   1  15 -10       24.32       18.81      3.79 o 
   2  15 -10      921.76      915.04      9.92 o 
   3  15 -10       28.76       21.54      3.78 o 
   4  15 -10       23.18       23.55      4.01 o 
   0  16 -10        1.90       -5.36      5.36 o 
   1  16 -10      215.51      207.35      7.14 o 
   2   0  -9     3231.32     3181.12     21.76 o 
   4   0  -9    11701.38    12253.34    109.12 o 
   6   0  -9      901.89      864.85     10.80 o 
   8   0  -9      334.72      277.36      7.32 o 
  10   0  -9      500.72      489.08      9.84 o 
   0   1  -9     4064.67     3958.85     24.73 o 
   1   1  -9     6777.32     6817.31     32.99 o 
   2   1  -9      207.50      193.25      1.91 o 
   3   1  -9     4092.68     4284.83     23.28 o 
   4   1  -9      994.39     1002.75      7.12 o 
   5   1  -9     2022.33     1983.52     13.88 o 
   6   1  -9      312.55      293.25      4.30 o 
   7   1  -9      910.12      889.83      8.15 o 
   8   1  -9      286.68      276.38      4.91 o 
   9   1  -9      521.32      460.96      6.51 o 
  10   1  -9      375.76      374.12      6.43 o 
  11   1  -9       75.20       77.27      4.25 o 
   1   2  -9     1386.26     1261.91      6.36 o 
   2   2  -9      389.81      416.28      3.13 o 
   3   2  -9     3571.67     3518.05     19.73 o 
   4   2  -9     1134.69     1110.86      7.24 o 
   5   2  -9     1313.47     1328.25      9.22 o 
   6   2  -9     1375.13     1424.47     10.90 o 
   7   2  -9      231.50      231.31      4.52 o 
   8   2  -9       29.48       11.42      2.88 o 
   9   2  -9     1622.01     1653.11     13.37 o 
  10   2  -9       48.33       37.25      3.64 o 
  11   2  -9      164.73      148.77      5.26 o 
   0   3  -9     7643.48     7700.32     70.47 o 
   1   3  -9     1029.73     1095.27      5.96 o 
   2   3  -9       34.21       68.53      2.14 o 
   3   3  -9      291.91      335.16      3.15 o 
   4   3  -9     4080.85     4027.79     22.25 o 
   5   3  -9      223.55      253.69      3.58 o 
   6   3  -9     2128.65     2086.21     16.60 o 
   7   3  -9      188.17      162.72      4.18 o 
   8   3  -9      468.51      481.51      6.30 o 
   9   3  -9        1.77       -2.84      3.06 o 
  10   3  -9      614.64      619.63      7.80 o 
  11   3  -9       61.30       59.00      4.19 o 
   1   4  -9     1841.90     1866.36     10.55 o 
   2   4  -9     3857.75     3729.29     19.44 o 
   3   4  -9     1664.48     1553.03      9.33 o 
   4   4  -9      162.76      130.93      2.41 o 
   5   4  -9      868.40      806.11      6.73 o 
   6   4  -9      896.37      867.49      7.14 o 
   7   4  -9      448.66      430.92      5.65 o 
   8   4  -9      575.17      571.64      6.83 o 
   9   4  -9      500.93      469.88      9.47 o 
  10   4  -9       97.80      105.75      4.40 o 
  11   4  -9        9.72       16.48      3.99 o 
   0   5  -9     5534.71     6050.63     54.08 o 
   1   5  -9     3934.35     4099.71     29.85 o 
   2   5  -9      138.00      163.10      2.13 o 
   3   5  -9     1623.50     1497.64      8.67 o 
   4   5  -9       35.54       40.44      1.69 o 
   5   5  -9     1453.42     1402.97      9.14 o 
   6   5  -9      772.03      744.45      8.65 o 
   7   5  -9      568.03      592.69      6.66 o 
   8   5  -9       96.42       89.96      3.66 o 
   9   5  -9      210.70      205.85      5.17 o 
  10   5  -9       21.17       19.63      3.61 o 
  11   5  -9      231.33      243.21      6.14 o 
   1   6  -9        9.75        8.12      1.14 o 
   2   6  -9     2182.37     2034.46     12.62 o 
   3   6  -9      141.68      153.19      2.30 o 
   4   6  -9      127.83      101.62      2.49 o 
   5   6  -9      361.16      342.76      4.15 o 
   6   6  -9      395.54      395.53      6.49 o 
   7   6  -9      162.90      163.41      4.22 o 
   8   6  -9     1997.10     1979.58     15.32 o 
   9   6  -9        2.87       -3.08      3.08 o 
  10   6  -9       71.13       82.93      4.19 o 
   0   7  -9      985.15      899.92     10.72 o 
   1   7  -9     1371.46     1305.56     10.01 o 
   2   7  -9      642.41      689.99      4.64 o 
   3   7  -9     1027.15     1102.96      6.93 o 
   4   7  -9     2001.71     1926.80     11.22 o 
   5   7  -9     2577.34     2469.23     20.09 o 
   6   7  -9      321.27      313.39      4.40 o 
   7   7  -9     1233.30     1222.96      9.67 o 
   8   7  -9       61.45       59.15      3.43 o 
   9   7  -9       62.77       54.63      3.64 o 
  10   7  -9       46.43       51.82      4.04 o 
   1   8  -9     1715.50     1698.11     12.58 o 
   2   8  -9      903.95      800.64      5.31 o 
   3   8  -9      604.26      533.23      4.31 o 
   4   8  -9       13.68       13.51      1.66 o 
   5   8  -9     1286.88     1359.95      8.83 o 
   6   8  -9       56.52       47.32      2.45 o 
   7   8  -9      564.14      583.50      6.31 o 
   8   8  -9      164.88      157.48      4.59 o 
   9   8  -9      100.77       90.04      3.99 o 
  10   8  -9       13.56       18.73      4.97 o 
   0   9  -9     4049.57     3883.98     36.37 o 
   1   9  -9      142.18      142.01      3.91 o 
   2   9  -9     2022.44     1970.53     14.61 o 
   3   9  -9      299.71      276.33      4.15 o 
   4   9  -9     1169.95     1229.38      9.70 o 
   5   9  -9      107.15      113.06      3.65 o 
   6   9  -9      565.54      589.83      7.20 o 
   7   9  -9      116.90      124.43      4.84 o 
   8   9  -9       71.28       87.16      5.08 o 
   9   9  -9       20.77       17.37      4.45 o 
   1  10  -9      328.19      332.29      5.12 o 
   2  10  -9      115.26      100.04      3.60 o 
   3  10  -9      268.87      240.28      4.73 o 
   4  10  -9      221.63      229.17      5.54 o 
   5  10  -9      357.77      360.31      5.22 o 
   6  10  -9      452.53      468.99      6.04 o 
   7  10  -9      225.58      265.50      6.37 o 
   8  10  -9      324.47      327.51      7.67 o 
   9  10  -9       55.86       63.01      5.21 o 
   0  11  -9      971.56      927.88     12.31 o 
   1  11  -9      747.87      720.83      7.50 o 
   2  11  -9        9.87        9.75      2.73 o 
   3  11  -9      298.08      284.74      5.19 o 
   4  11  -9      274.04      245.85      5.30 o 
   5  11  -9      426.34      420.25      6.37 o 
   6  11  -9       20.14       16.49      3.23 o 
   7  11  -9      308.24      362.51      7.37 o 
   8  11  -9       19.44       29.44      4.30 o 
   1  12  -9      505.35      517.76      6.71 o 
   2  12  -9     1119.81     1064.31     10.05 o 
   3  12  -9        3.88       -3.01      3.01 o 
   4  12  -9      737.55      719.01      8.07 o 
   5  12  -9        8.84        5.52      3.29 o 
   6  12  -9       50.96       55.74      3.90 o 
   7  12  -9       24.90       25.90      4.15 o 
   8  12  -9       94.88      118.29      5.42 o 
   0  13  -9     1044.98     1067.48     14.37 o 
   1  13  -9      555.04      565.28      7.17 o 
   2  13  -9       19.38       23.67      3.27 o 
   3  13  -9      257.10      264.48      5.67 o 
   4  13  -9      219.40      213.77      5.33 o 
   5  13  -9       58.65       63.79      3.94 o 
   6  13  -9       83.90       72.87      4.24 o 
   7  13  -9       61.20       84.92      5.15 o 
   1  14  -9      242.65      248.07      5.79 o 
   2  14  -9      144.96      135.05      4.77 o 
   3  14  -9      579.24      615.56      7.89 o 
   4  14  -9       21.25       11.18      3.51 o 
   5  14  -9      117.42      113.22      4.77 o 
   6  14  -9        8.75        8.23      3.79 o 
   0  15  -9      291.37      287.71     10.37 o 
   1  15  -9        7.56        2.62      3.50 o 
   2  15  -9       18.90       42.70      3.81 o 
   3  15  -9       27.69       29.99      3.97 o 
   4  15  -9      187.35      213.36      5.94 o 
   1  16  -9      169.43      163.28      5.44 o 
   2  16  -9      157.73      163.68      5.49 o 
   0   0  -8     1362.21     1428.55     18.63 o 
   2   0  -8      547.87      565.73      4.91 o 
   4   0  -8    18351.63    18581.72    169.19 o 
   6   0  -8       72.87       57.40      3.36 o 
   8   0  -8     1789.27     1743.90     18.99 o 
  10   0  -8       65.68       64.43      5.58 o 
   1   1  -8    11063.31    11172.99     53.89 o 
   2   1  -8       30.90       42.43      1.21 o 
   3   1  -8    17636.92    18478.00    104.82 o 
   4   1  -8     1028.34     1034.58      7.25 o 
   5   1  -8     1490.47     1450.93     10.59 o 
   6   1  -8      128.56      109.59      3.33 o 
   7   1  -8      523.96      494.68      5.87 o 
   8   1  -8      744.75      726.26      7.53 o 
   9   1  -8      108.41      109.24      4.01 o 
  10   1  -8      182.59      172.37      5.26 o 
  11   1  -8       30.85       28.67      3.93 o 
   0   2  -8     6277.92     6228.19     72.44 o 
   1   2  -8      285.49      268.31      1.88 o 
   2   2  -8       15.20       16.29      0.95 o 
   3   2  -8      721.21      631.34      4.48 o 
   4   2  -8     2352.69     2356.65     14.46 o 
   5   2  -8     1492.49     1515.19     11.07 o 
   6   2  -8      326.76      317.09      5.44 o 
   7   2  -8      933.00      922.19      8.30 o 
   8   2  -8      237.78      235.97      4.86 o 
   9   2  -8      706.50      709.70      8.01 o 
  10   2  -8       20.95       18.15      3.47 o 
  11   2  -8      629.62      601.98      8.10 o 
   1   3  -8      199.15      229.66      2.36 o 
   2   3  -8      224.96      169.69      1.98 o 
   3   3  -8      619.68      638.27      4.54 o 
   4   3  -8     5628.21     5603.19     30.42 o 
   5   3  -8       11.82       18.97      1.74 o 
   6   3  -8      398.40      391.87      4.96 o 
   7   3  -8       85.71       95.66      3.50 o 
   8   3  -8     4109.53     4004.86     27.13 o 
   9   3  -8        3.71        0.00      3.15 o 
  10   3  -8      407.39      406.85      6.63 o 
  11   3  -8       83.47       85.15      4.54 o 
   0   4  -8    22940.26    23939.39    293.02 o 
   1   4  -8     1553.58     1587.85     10.85 o 
   2   4  -8      185.14      163.79      1.95 o 
   3   4  -8      189.24      184.37      2.36 o 
   4   4  -8     1647.62     1562.82      9.52 o 
   5   4  -8      947.26      869.17      6.77 o 
   6   4  -8       88.85       99.34      3.03 o 
   7   4  -8     3022.96     3029.86     20.77 o 
   8   4  -8       77.95       77.59      3.44 o 
   9   4  -8      265.40      257.27      5.41 o 
  10   4  -8       12.25        9.00      3.50 o 
  11   4  -8      439.82      450.07      7.25 o 
   1   5  -8     9770.43    10009.05     66.81 o 
   2   5  -8        0.18       -0.40      0.86 o 
   3   5  -8     4564.69     4365.10     23.91 o 
   4   5  -8      190.91      225.13      3.17 o 
   5   5  -8      651.68      663.08      5.35 o 
   6   5  -8      192.74      186.76      3.65 o 
   7   5  -8     1288.02     1326.40     13.79 o 
   8   5  -8      604.38      559.68      6.73 o 
   9   5  -8       14.40       11.62      3.25 o 
  10   5  -8        9.29        5.80      3.34 o 
  11   5  -8       29.66       34.85      4.20 o 
   0   6  -8    28847.52    29201.50    332.64 o 
   1   6  -8       67.79       57.82      1.76 o 
   2   6  -8      122.96      103.97      1.72 o 
   3   6  -8      220.96      228.96      2.63 o 
   4   6  -8     2909.73     2702.34     16.65 o 
   5   6  -8      343.10      340.15      3.96 o 
   6   6  -8       83.06       82.17      2.78 o 
   7   6  -8        6.96        6.47      2.55 o 
   8   6  -8       67.50       66.92      3.39 o 
   9   6  -8        2.75       -1.31      3.04 o 
  10   6  -8        4.84       10.92      3.52 o 
  11   6  -8        2.94        1.20      3.74 o 
   1   7  -8     3925.02     3975.70     25.87 o 
   2   7  -8       79.66       82.74      1.71 o 
   3   7  -8     2542.12     2446.29     13.44 o 
   4   7  -8      937.45      839.13      6.17 o 
   5   7  -8     2097.21     2120.74     12.95 o 
   6   7  -8       54.34       52.41      2.59 o 
   7   7  -8      734.64      725.55      6.89 o 
   8   7  -8      352.14      321.47      5.48 o 
   9   7  -8        7.43        4.33      3.14 o 
  10   7  -8       24.97       23.31      3.69 o 
   0   8  -8      837.42      888.83     10.68 o 
   1   8  -8      698.23      739.36      6.76 o 
   2   8  -8       44.47       37.36      1.36 o 
   3   8  -8     1667.13     1630.88      9.62 o 
   4   8  -8      385.33      366.86      4.33 o 
   5   8  -8     1070.60     1102.04      8.99 o 
   6   8  -8        7.86        5.13      2.06 o 
   7   8  -8      957.54      948.73      8.27 o 
   8   8  -8       51.50       53.24      3.42 o 
   9   8  -8       86.23       87.01      3.95 o 
  10   8  -8        9.58        6.08      5.25 o 
   1   9  -8       25.95       18.69      2.18 o 
   2   9  -8       69.88      112.45      3.75 o 
   3   9  -8      299.05      274.94      3.18 o 
   4   9  -8     1710.44     1729.66     14.20 o 
   5   9  -8      119.04      117.44      2.87 o 
   6   9  -8       63.90       70.73      2.72 o 
   7   9  -8       28.10       28.04      2.75 o 
   8   9  -8     1152.14     1170.38     13.37 o 
   9   9  -8       13.49       11.01      4.52 o 
   0  10  -8      569.98      623.77     10.44 o 
   1  10  -8       58.81       42.32      2.62 o 
   2  10  -8       11.81       21.09      2.58 o 
   3  10  -8      776.30      735.21      6.77 o 
   4  10  -8     2461.65     2473.50     16.77 o 
   5  10  -8      511.85      512.44      6.07 o 
   6  10  -8       88.51       89.41      3.60 o 
   7  10  -8      730.02      754.13      9.39 o 
   8  10  -8       80.16       95.93      5.48 o 
   9  10  -8       43.84       42.74      5.21 o 
   1  11  -8     1390.73     1328.11     10.94 o 
   2  11  -8        1.94       -2.56      2.56 o 
   3  11  -8     1593.34     1507.55     12.30 o 
   4  11  -8      841.51      801.79      8.30 o 
   5  11  -8      256.58      261.29      5.50 o 
   6  11  -8        1.06       -3.13      3.21 o 
   7  11  -8      196.10      221.08      6.99 o 
   8  11  -8      303.10      295.11      7.84 o 
   0  12  -8     2341.05     2128.43     42.30 o 
   1  12  -8      303.44      307.16      5.46 o 
   2  12  -8       28.54       38.51      4.38 o 
   3  12  -8       57.04       47.16      3.43 o 
   4  12  -8     1127.69     1100.49     10.18 o 
   5  12  -8        1.93       -3.15      3.15 o 
   6  12  -8       20.30       17.85      5.44 o 
   7  12  -8       12.17       15.94      4.03 o 
   8  12  -8       27.04       40.73      5.05 o 
   1  13  -8     1251.28     1219.88     10.93 o 
   2  13  -8        9.67        9.24      3.17 o 
   3  13  -8      784.23      762.55      8.28 o 
   4  13  -8       84.77       73.91      3.94 o 
   5  13  -8       15.41       16.00      3.40 o 
   6  13  -8        5.15        6.53      3.58 o 
   7  13  -8       77.50       87.78      5.05 o 
   0  14  -8       41.40       30.14      5.00 o 
   1  14  -8       31.96       46.14      3.58 o 
   2  14  -8        7.60        3.29      3.28 o 
   3  14  -8        5.28       37.34      4.10 o 
   4  14  -8       32.76       28.12      3.54 o 
   5  14  -8      131.68      113.95      6.10 o 
   6  14  -8        2.02        3.99      3.78 o 
   1  15  -8        7.48        0.58      3.34 o 
   2  15  -8       13.85       23.07      3.61 o 
   3  15  -8       42.06       47.51      3.99 o 
   4  15  -8      215.87      245.58      6.01 o 
   5  15  -8        7.31        2.55      3.80 o 
   0  16  -8      315.54      323.20     10.55 o 
   1  16  -8        3.50        5.84      3.61 o 
   2  16  -8       16.75       23.88      3.83 o 
   3  16  -8       50.41       52.55      4.26 o 
   2   0  -7     9343.90     9337.30     62.95 o 
   4   0  -7    12447.33    13293.70    119.63 o 
   6   0  -7      910.87      880.48     10.70 o 
   8   0  -7      477.72      482.61      8.69 o 
  10   0  -7       89.56       93.72      5.64 o 
  12   0  -7      111.09       96.74      8.75 o 
   0   1  -7    11760.88    12195.60     85.64 o 
   1   1  -7    10548.32    10882.48     49.05 o 
   2   1  -7      450.73      430.63      2.94 o 
   3   1  -7     7265.53     7526.17     40.42 o 
   4   1  -7      489.78      515.44      5.20 o 
   5   1  -7     3002.89     2938.04     19.51 o 
   6   1  -7      812.45      816.57      7.11 o 
   7   1  -7      888.89      849.09      7.72 o 
   8   1  -7      219.58      220.38      4.68 o 
   9   1  -7      500.56      510.32      6.65 o 
  10   1  -7      459.70      439.69      6.70 o 
  11   1  -7       29.14       22.75      3.82 o 
   1   2  -7     1735.76     1636.64      8.32 o 
   2   2  -7      151.38      180.71      2.03 o 
   3   2  -7     4040.34     3851.10     20.85 o 
   4   2  -7     1385.25     1433.60      9.36 o 
   5   2  -7     1883.40     1812.72     12.68 o 
   6   2  -7     2870.28     2945.92     19.74 o 
   7   2  -7      442.92      462.00      5.65 o 
   8   2  -7       17.40       16.98      2.74 o 
   9   2  -7     2246.43     2199.25     20.44 o 
  10   2  -7       91.78       90.72      4.11 o 
  11   2  -7       92.49       99.06      4.54 o 
   0   3  -7     8598.32     9013.63     88.17 o 
   1   3  -7       40.81       36.39      1.65 o 
   2   3  -7       44.44       33.68      1.82 o 
   3   3  -7      349.26      372.78      3.15 o 
   4   3  -7     3915.69     3987.45     21.90 o 
   5   3  -7      257.99      265.40      3.46 o 
   6   3  -7     3408.06     3433.82     22.63 o 
   7   3  -7        0.08        3.07      2.77 o 
   8   3  -7      469.34      473.61      6.13 o 
   9   3  -7       21.10       13.97      3.24 o 
  10   3  -7     1391.07     1378.07     12.19 o 
  11   3  -7        1.94       -1.60      3.50 o 
   1   4  -7      917.89      849.74      5.98 o 
   2   4  -7     5576.98     5740.47     29.75 o 
   3   4  -7      909.58      827.99      5.50 o 
   4   4  -7       86.46       75.09      2.13 o 
   5   4  -7     2087.66     2051.11     13.19 o 
   6   4  -7      176.43      204.05      4.22 o 
   7   4  -7      275.26      321.38      4.91 o 
   8   4  -7      502.16      496.41      6.39 o 
   9   4  -7      958.86      922.37      9.15 o 
  10   4  -7       68.18       64.27      3.99 o 
  11   4  -7       59.27       58.83      4.25 o 
   0   5  -7    10658.55    11350.48    130.00 o 
   1   5  -7     7339.55     7351.33     43.17 o 
   2   5  -7      732.17      737.22      4.66 o 
   3   5  -7     2862.84     2792.28     15.63 o 
   4   5  -7       52.99       33.99      1.61 o 
   5   5  -7     2953.52     2809.67     16.33 o 
   6   5  -7      996.11      963.00      7.61 o 
   7   5  -7      332.11      311.57      6.24 o 
   8   5  -7      136.22      131.73      4.33 o 
   9   5  -7      102.68      109.77      7.03 o 
  10   5  -7      107.72       94.37      4.25 o 
  11   5  -7      232.70      237.11      5.93 o 
   1   6  -7       42.89       29.87      1.38 o 
   2   6  -7     4536.47     4260.69     22.04 o 
   3   6  -7        7.27        9.41      1.20 o 
   4   6  -7      160.78      146.83      2.56 o 
   5   6  -7      760.66      730.76      8.24 o 
   6   6  -7      687.73      627.01      5.95 o 
   7   6  -7      204.04      218.17      4.60 o 
   8   6  -7     1491.93     1477.44     12.22 o 
   9   6  -7        7.31        4.59      3.07 o 
  10   6  -7       94.55      103.81      4.36 o 
  11   6  -7       28.01       19.46      4.21 o 
   0   7  -7      490.00      519.00      7.19 o 
   1   7  -7     3964.83     3994.70     30.23 o 
   2   7  -7      756.06      769.40      5.14 o 
   3   7  -7     1012.30      923.87      6.00 o 
   4   7  -7     2266.45     2210.39     13.16 o 
   5   7  -7     2701.38     2742.84     16.20 o 
   6   7  -7      536.74      543.20      5.73 o 
   7   7  -7     1214.44     1221.07     11.83 o 
   8   7  -7       43.81       38.28      3.07 o 
   9   7  -7       29.06       24.15      3.30 o 
  10   7  -7       98.82      101.33      4.34 o 
   1   8  -7     2754.28     2754.08     18.76 o 
   2   8  -7     1032.00     1044.73      7.84 o 
   3   8  -7     1339.11     1327.53      8.13 o 
   4   8  -7        0.19        0.29      1.55 o 
   5   8  -7     1731.73     1687.31     10.79 o 
   6   8  -7        6.42        7.76      2.13 o 
   7   8  -7      314.01      323.72      4.84 o 
   8   8  -7      258.49      245.33      5.03 o 
   9   8  -7      140.05      126.77      4.52 o 
  10   8  -7       34.21       28.52      3.71 o 
   0   9  -7     2408.44     2322.92     23.05 o 
   1   9  -7      156.68      128.45      6.10 o 
   2   9  -7     1723.76     1686.64     12.60 o 
   3   9  -7      246.29      239.12      3.01 o 
   4   9  -7     1197.31     1234.63      8.00 o 
   5   9  -7      107.29       97.43      3.23 o 
   6   9  -7     1164.88     1209.49      8.78 o 
   7   9  -7       80.04       91.04      3.21 o 
   8   9  -7      142.77      151.88      7.59 o 
   9   9  -7        7.59        3.94      3.34 o 
  10   9  -7      355.81      393.20      9.00 o 
   1  10  -7      366.63      332.54      4.87 o 
   2  10  -7      318.54      313.77      5.23 o 
   3  10  -7      316.22      328.09      3.61 o 
   4  10  -7       52.74       72.70      2.41 o 
   5  10  -7      695.12      679.96      5.66 o 
   6  10  -7      503.03      512.63      5.40 o 
   7  10  -7      299.66      319.63      4.97 o 
   8  10  -7      369.74      359.67      8.26 o 
   9  10  -7      107.97      109.92     12.31 o 
   0  11  -7      828.19      787.87     10.76 o 
   1  11  -7     1178.86     1163.83      9.91 o 
   2  11  -7        0.64       -2.45      2.45 o 
   3  11  -7      697.79      679.29      7.27 o 
   4  11  -7      228.39      228.27      4.31 o 
   5  11  -7      540.15      526.30      6.28 o 
   6  11  -7      125.81      113.47      3.97 o 
   7  11  -7      374.82      371.37      8.84 o 
   8  11  -7       21.55       39.31      5.79 o 
   9  11  -7       33.59       53.61      5.45 o 
   1  12  -7      311.00      310.22      5.35 o 
   2  12  -7     1697.12     1669.70     13.25 o 
   3  12  -7       68.00       61.47      3.44 o 
   4  12  -7      477.39      479.26      6.36 o 
   5  12  -7       59.04       67.10      3.66 o 
   6  12  -7      157.32      177.11      5.29 o 
   7  12  -7        5.27        9.25      3.95 o 
   8  12  -7      162.86      155.78      6.86 o 
   0  13  -7      677.18      642.04     10.54 o 
   1  13  -7      953.33      974.32      9.33 o 
   2  13  -7       26.07       46.89      3.39 o 
   3  13  -7      473.44      487.12      6.67 o 
   4  13  -7      161.78      148.68      4.97 o 
   5  13  -7      126.00      117.78      4.51 o 
   6  13  -7      147.78      154.72      5.28 o 
   7  13  -7       53.20       57.54      5.22 o 
   1  14  -7      211.49      236.43      5.42 o 
   2  14  -7      161.93      156.34      5.01 o 
   3  14  -7      434.22      443.63      6.62 o 
   4  14  -7       28.46       21.00      3.51 o 
   5  14  -7      195.15      205.89      5.57 o 
   6  14  -7       25.88       25.70      4.42 o 
   0  15  -7      327.93      302.53     10.61 o 
   1  15  -7       30.34       27.29      3.52 o 
   2  15  -7        3.79       29.04      3.53 o 
   3  15  -7       35.67       39.30      3.78 o 
   4  15  -7      124.12      126.06      4.81 o 
   5  15  -7        9.35        5.70      4.60 o 
   1  16  -7       55.25       52.44      4.02 o 
   2  16  -7      259.78      272.62      6.03 o 
   3  16  -7      106.63      104.59      4.64 o 
   0   0  -6      529.07      472.32      7.74 o 
   2   0  -6      782.12      860.79      6.69 o 
   4   0  -6      722.07      764.14      8.92 o 
   6   0  -6     4477.28     4514.77     41.58 o 
   8   0  -6       46.06       46.18      4.30 o 
  10   0  -6      728.45      701.48     11.47 o 
  12   0  -6       54.63       57.40      6.40 o 
   1   1  -6     1544.27     1517.19      6.94 o 
   2   1  -6     2737.92     2723.75     14.87 o 
   3   1  -6     1516.82     1499.52      9.37 o 
   4   1  -6       32.72       33.20      1.65 o 
   5   1  -6     5555.86     5791.62     36.10 o 
   6   1  -6      244.20      214.13      4.12 o 
   7   1  -6      409.80      398.87      5.19 o 
   8   1  -6      187.99      178.29      4.52 o 
   9   1  -6     2473.46     2465.74     18.06 o 
  10   1  -6       41.53       42.77      3.74 o 
  11   1  -6       18.12       20.48      3.59 o 
  12   1  -6        6.35        2.11      4.01 o 
   0   2  -6     2258.50     2348.63     14.77 o 
   1   2  -6     4633.82     4499.71     23.30 o 
   2   2  -6     2337.11     2513.41     13.69 o 
   3   2  -6     3884.00     4200.90     22.63 o 
   4   2  -6       73.08       65.94      2.43 o 
   5   2  -6     1305.41     1164.69      8.80 o 
   6   2  -6     1145.84     1211.21      9.54 o 
   7   2  -6      289.96      246.94      4.45 o 
   8   2  -6       12.44       11.24      2.73 o 
   9   2  -6        5.61       29.84      3.21 o 
  10   2  -6      256.42      231.07      5.49 o 
  11   2  -6       16.15       12.37      3.77 o 
  12   2  -6       28.26       22.95      4.28 o 
   1   3  -6       61.15       70.85      0.90 o 
   2   3  -6    13485.87    12513.58     69.54 o 
   3   3  -6      299.10      297.92      2.80 o 
   4   3  -6      574.76      582.04      4.43 o 
   5   3  -6     1047.01     1097.54      7.84 o 
   6   3  -6     2541.81     2648.85     18.04 o 
   7   3  -6       36.32       39.39      2.64 o 
   8   3  -6       77.33       68.59      3.27 o 
   9   3  -6       77.80       73.88      3.74 o 
  10   3  -6      134.32      160.57      5.06 o 
  11   3  -6        2.43        0.48      3.69 o 
   0   4  -6       29.41       45.60      3.76 o 
   1   4  -6     4752.66     4606.37     22.12 o 
   2   4  -6       41.11       43.38      1.71 o 
   3   4  -6      796.53      776.54      5.19 o 
   4   4  -6       12.90       22.67      1.42 o 
   5   4  -6     1918.49     1867.61     12.10 o 
   6   4  -6     1083.15     1061.88      9.92 o 
   7   4  -6       48.47       63.05      2.90 o 
   8   4  -6      112.81      103.56      3.85 o 
   9   4  -6       78.85       88.27      3.73 o 
  10   4  -6      794.74      776.09      8.59 o 
  11   4  -6        5.15        1.44      3.72 o 
   1   5  -6      564.38      504.86      3.37 o 
   2   5  -6     2115.88     1956.04     10.64 o 
   3   5  -6      371.18      331.78      3.13 o 
   4   5  -6      455.32      457.90      3.96 o 
   5   5  -6     3107.46     3032.61     22.85 o 
   6   5  -6      258.61      281.67      4.91 o 
   7   5  -6      327.18      368.86      5.24 o 
   8   5  -6       21.12       15.10      2.78 o 
   9   5  -6     1746.13     1700.42     13.75 o 
  10   5  -6        3.23        4.93      3.35 o 
  11   5  -6       61.06       75.01      4.32 o 
   0   6  -6      196.95      238.83      5.39 o 
   1   6  -6       30.38       45.34      1.59 o 
   2   6  -6      606.41      594.31      4.89 o 
   3   6  -6      846.97      915.55      6.09 o 
   4   6  -6      104.23      108.84      2.75 o 
   5   6  -6      483.63      493.84      4.63 o 
   6   6  -6     2385.49     2366.20     15.39 o 
   7   6  -6      269.22      277.10      4.57 o 
   8   6  -6      338.48      345.75      5.52 o 
   9   6  -6       71.00       70.80      3.66 o 
  10   6  -6     1034.36     1042.50     10.28 o 
  11   6  -6        9.54        3.45      3.79 o 
   1   7  -6      312.36      322.72      3.95 o 
   2   7  -6     2198.72     2062.28     13.49 o 
   3   7  -6      519.37      511.62      4.26 o 
   4   7  -6      262.13      252.48      3.14 o 
   5   7  -6     1168.62     1220.06      8.34 o 
   6   7  -6       35.23       37.88      2.36 o 
   7   7  -6      601.51      626.51      6.82 o 
   8   7  -6        5.07        2.25      2.77 o 
   9   7  -6      593.16      591.79      7.40 o 
  10   7  -6        0.43       -3.37      3.37 o 
  11   7  -6       40.81       46.06      4.24 o 
   0   8  -6       68.94       66.72      3.37 o 
   1   8  -6     5138.92     5128.65     37.59 o 
   2   8  -6      419.64      434.85      4.44 o 
   3   8  -6     1123.24     1031.18      6.77 o 
   4   8  -6       98.58       86.49      2.47 o 
   5   8  -6      639.66      646.13      5.80 o 
   6   8  -6      246.87      221.87      3.99 o 
   7   8  -6       86.62       93.25      3.45 o 
   8   8  -6       10.04        7.38      2.88 o 
   9   8  -6        1.23        5.02      3.96 o 
  10   8  -6      139.38      136.18      5.04 o 
   1   9  -6      379.94      394.05      4.88 o 
   2   9  -6     4081.07     4179.99     27.64 o 
   3   9  -6       54.38       46.04      2.31 o 
   4   9  -6       99.73      100.26      2.64 o 
   5   9  -6      118.28      120.76      3.05 o 
   6   9  -6      718.30      760.15      6.94 o 
   7   9  -6       52.45       52.97      2.87 o 
   8   9  -6      140.70      148.34      8.63 o 
   9   9  -6       91.59       81.23      4.43 o 
  10   9  -6       13.03       30.28      4.90 o 
   0  10  -6       56.61       56.15      3.49 o 
   1  10  -6      501.25      503.87      5.65 o 
   2  10  -6      310.23      319.40      4.70 o 
   3  10  -6      307.58      278.38      4.14 o 
   4  10  -6       13.00       12.77      1.78 o 
   5  10  -6      590.75      620.03      5.42 o 
   6  10  -6      853.40      902.80      7.27 o 
   7  10  -6       52.96       74.11      3.25 o 
   8  10  -6       91.88       90.31      3.86 o 
   9  10  -6        7.25       15.61      4.86 o 
   1  11  -6       46.85       51.89      2.68 o 
   2  11  -6      423.91      399.44      5.44 o 
   3  11  -6       96.34      125.57      4.04 o 
   4  11  -6       19.72       23.73      2.00 o 
   5  11  -6      634.94      643.67      5.64 o 
   6  11  -6      160.15      152.26      3.56 o 
   7  11  -6      271.29      275.39      6.39 o 
   8  11  -6        1.69        6.04      4.92 o 
   9  11  -6      557.29      553.93     10.92 o 
   0  12  -6      192.13      205.62      6.47 o 
   1  12  -6      387.24      373.81      5.56 o 
   2  12  -6      861.70      917.09      8.70 o 
   3  12  -6      100.06       90.46      3.66 o 
   4  12  -6       80.29       82.10      5.05 o 
   5  12  -6       81.55       77.19      3.77 o 
   6  12  -6      622.89      613.30      7.58 o 
   7  12  -6       82.43       76.28      4.52 o 
   8  12  -6       45.37       43.01      6.04 o 
   1  13  -6       57.46       92.24      7.74 o 
   2  13  -6      998.97      921.71      9.02 o 
   3  13  -6      381.97      383.27      7.89 o 
   4  13  -6       11.91       12.02      3.16 o 
   5  13  -6      314.82      310.34      5.89 o 
   6  13  -6       83.38      103.75      4.44 o 
   7  13  -6       58.84       71.20      4.76 o 
   0  14  -6       38.84       35.81      4.71 o 
   1  14  -6      792.69      761.31      8.19 o 
   2  14  -6       65.84       67.70      3.74 o 
   3  14  -6      590.98      629.34      7.60 o 
   4  14  -6        2.82       -1.59      3.21 o 
   5  14  -6      227.01      254.19      5.79 o 
   6  14  -6        1.15        6.52      3.69 o 
   1  15  -6       87.13       94.45      3.98 o 
   2  15  -6     1110.49     1133.31     10.68 o 
   3  15  -6       58.81       55.38      3.86 o 
   4  15  -6       72.97       79.77      4.21 o 
   5  15  -6       70.45       64.43      4.19 o 
   0  16  -6       47.55       59.92      5.61 o 
   1  16  -6      130.40      114.27      4.54 o 
   2  16  -6       64.77       71.11      4.36 o 
   3  16  -6       64.81       79.59      4.64 o 
   2   0  -5    15922.04    16417.67    130.17 o 
   4   0  -5    12804.33    13722.72    159.99 o 
   6   0  -5     2127.61     2041.68     20.39 o 
   8   0  -5       84.02       60.54      4.42 o 
  10   0  -5      284.83      260.03      8.08 o 
  12   0  -5      327.27      301.75      9.44 o 
   0   1  -5     7230.01     7461.98     50.86 o 
   1   1  -5     5331.26     5635.83     28.28 o 
   2   1  -5     1161.28     1296.31      7.39 o 
   3   1  -5     3601.28     3468.75     20.17 o 
   4   1  -5     2527.38     2618.34     17.07 o 
   5   1  -5     3865.01     3831.85     24.65 o 
   6   1  -5      927.02      947.71      7.87 o 
   7   1  -5      670.42      656.63      6.54 o 
   8   1  -5       83.66       77.95      3.24 o 
   9   1  -5      253.95      245.84      5.37 o 
  10   1  -5      293.27      292.44      5.88 o 
  11   1  -5      303.37      309.49      6.27 o 
  12   1  -5       28.48       25.98      4.20 o 
   1   2  -5     1538.01     1631.32      8.17 o 
   2   2  -5      255.40      289.40      2.92 o 
   3   2  -5     2122.69     1962.53     11.01 o 
   4   2  -5      489.54      492.92      4.18 o 
   5   2  -5     3302.89     3371.89     22.08 o 
   6   2  -5     1062.66     1100.91      9.15 o 
   7   2  -5      241.66      262.39      4.97 o 
   8   2  -5      484.88      445.02      5.69 o 
   9   2  -5     1934.28     1887.81     14.72 o 
  10   2  -5       20.82       19.85      3.38 o 
  11   2  -5      106.77       99.54      4.52 o 
  12   2  -5       19.09       11.09      4.11 o 
   0   3  -5    24967.38    25556.83    270.52 o 
   1   3  -5      513.02      516.54      2.65 o 
   2   3  -5     1756.48     1874.05     11.30 o 
   3   3  -5      572.95      586.84      4.12 o 
   4   3  -5     8139.89     8195.34     47.23 o 
   5   3  -5      140.79      138.78      3.27 o 
   6   3  -5     2071.79     2064.83     14.49 o 
   7   3  -5      278.62      261.66      4.53 o 
   8   3  -5      605.26      618.16      6.88 o 
   9   3  -5       72.69       61.96      3.59 o 
  10   3  -5      985.53      982.10      9.83 o 
  11   3  -5       16.79       11.61      3.71 o 
   1   4  -5     2815.06     3062.94     15.79 o 
   2   4  -5     1598.94     1673.62      9.52 o 
   3   4  -5     1450.99     1250.42      7.55 o 
   4   4  -5      743.01      677.84      4.92 o 
   5   4  -5     1198.07     1319.26      9.08 o 
   6   4  -5      122.76      123.40      3.66 o 
   7   4  -5      547.12      505.06      5.90 o 
   8   4  -5      723.20      697.40      7.39 o 
   9   4  -5     1125.38     1096.14     10.56 o 
  10   4  -5      114.55      113.30      6.03 o 
  11   4  -5       37.31       49.46      3.97 o 
   0   5  -5     7727.62     7572.99     77.72 o 
   1   5  -5     4156.62     4310.70     25.43 o 
   2   5  -5       53.46       45.76      1.30 o 
   3   5  -5     2348.72     2177.22     12.51 o 
   4   5  -5      487.61      491.76      4.85 o 
   5   5  -5     1137.99     1155.10      8.35 o 
   6   5  -5      926.48      921.51      8.33 o 
   7   5  -5     1359.86     1387.01     11.72 o 
   8   5  -5       15.44       19.53      2.77 o 
   9   5  -5      286.55      279.35      7.57 o 
  10   5  -5       60.41       58.64      3.78 o 
  11   5  -5      213.05      227.50      5.71 o 
   1   6  -5       59.65       54.60      1.92 o 
   2   6  -5     8245.58     8181.58     47.61 o 
   3   6  -5     1704.37     1767.29     10.48 o 
   4   6  -5     1183.32     1117.51      7.43 o 
   5   6  -5       26.26       21.68      1.74 o 
   6   6  -5      844.69      789.08      6.77 o 
   7   6  -5      307.10      279.48      4.75 o 
   8   6  -5     1501.19     1462.35     13.07 o 
   9   6  -5       10.57        2.58      2.90 o 
  10   6  -5       85.84      104.02      4.28 o 
  11   6  -5       56.27       50.94      4.12 o 
   0   7  -5     4318.98     4242.08     38.18 o 
   1   7  -5     2109.06     2178.40     18.21 o 
   2   7  -5     2101.77     2162.74     13.89 o 
   3   7  -5     1972.48     1876.85     13.32 o 
   4   7  -5     1103.07     1042.38      7.06 o 
   5   7  -5     1935.75     1875.18     12.52 o 
   6   7  -5      499.33      447.02      7.47 o 
   7   7  -5      319.20      343.84      5.78 o 
   8   7  -5      113.18      110.45      3.97 o 
   9   7  -5      119.06      131.78      4.70 o 
  10   7  -5       66.92       62.59      3.88 o 
  11   7  -5      168.01      179.79      5.60 o 
   1   8  -5     2041.88     1927.42     15.23 o 
   2   8  -5      605.53      604.88      6.34 o 
   3   8  -5     1023.80      999.99      8.99 o 
   4   8  -5      296.35      281.63      3.41 o 
   5   8  -5     1954.94     1970.42     12.28 o 
   6   8  -5      860.20      815.58      7.10 o 
   7   8  -5      325.11      351.91      6.65 o 
   8   8  -5       25.98       31.69      3.11 o 
   9   8  -5      320.83      332.15      6.84 o 
  10   8  -5        4.06        3.47      3.46 o 
   0   9  -5     4572.19     4401.37     81.15 o 
   1   9  -5      108.50      105.81      3.21 o 
   2   9  -5     1775.64     1802.60     13.09 o 
   3   9  -5       54.93       50.24      2.25 o 
   4   9  -5     1646.34     1655.86     10.04 o 
   5   9  -5       80.92       82.10      2.65 o 
   6   9  -5      548.25      556.51      5.78 o 
   7   9  -5       37.80       36.70      2.75 o 
   8   9  -5      109.02      138.60      8.36 o 
   9   9  -5       40.81       43.43      6.40 o 
  10   9  -5      266.25      275.72      6.43 o 
   1  10  -5      209.01      193.42      4.17 o 
   2  10  -5      411.68      357.57      4.80 o 
   3  10  -5      111.11      121.09      3.65 o 
   4  10  -5      105.66      111.05      3.44 o 
   5  10  -5      528.15      561.37      5.10 o 
   6  10  -5      165.84      185.40      4.06 o 
   7  10  -5      462.74      492.57      5.83 o 
   8  10  -5      452.87      449.61      7.12 o 
   9  10  -5      291.44      302.71      9.15 o 
   0  11  -5      472.73      446.88      7.71 o 
   1  11  -5      575.67      553.22      6.11 o 
   2  11  -5       88.67       93.27      3.27 o 
   3  11  -5      286.00      327.09      5.11 o 
   4  11  -5       19.90       16.33      2.42 o 
   5  11  -5      674.44      653.36      5.63 o 
   6  11  -5       30.70       32.04      2.46 o 
   7  11  -5      566.52      640.66      6.84 o 
   8  11  -5       73.66       80.81      3.92 o 
   9  11  -5      104.05      124.35     15.37 o 
   1  12  -5      263.49      264.06      4.56 o 
   2  12  -5     1772.66     1711.98     13.30 o 
   3  12  -5      181.16      153.95      4.42 o 
   4  12  -5      645.97      649.58      7.34 o 
   5  12  -5       15.01       11.41      2.68 o 
   6  12  -5      113.11      132.29      4.39 o 
   7  12  -5       27.63       31.67      3.57 o 
   8  12  -5      299.91      300.63      9.53 o 
   0  13  -5      626.48      637.69     10.10 o 
   1  13  -5      571.67      581.64      6.82 o 
   2  13  -5       27.66       44.01      3.22 o 
   3  13  -5      297.87      304.13      5.42 o 
   4  13  -5      377.38      351.79      5.88 o 
   5  13  -5      108.55      121.18      4.54 o 
   6  13  -5      187.43      186.95      7.53 o 
   7  13  -5      175.54      189.42      7.11 o 
   1  14  -5      393.40      420.61      6.09 o 
   2  14  -5      431.69      394.66      6.06 o 
   3  14  -5      768.94      787.31      8.43 o 
   4  14  -5       28.43       19.87      3.36 o 
   5  14  -5       71.13       81.95      4.08 o 
   6  14  -5        5.26        5.66      4.00 o 
   0  15  -5       88.78       82.69      5.43 o 
   1  15  -5      143.21      137.45      4.52 o 
   2  15  -5       27.23       45.35      3.54 o 
   3  15  -5       26.19       29.44      3.82 o 
   4  15  -5      318.37      360.51      6.38 o 
   5  15  -5       20.20       16.30      3.94 o 
   1  16  -5       37.68       35.49      4.29 o 
   2  16  -5      201.43      204.02      6.18 o 
   3  16  -5      115.16      106.48      4.82 o 
   4  16  -5      104.23      112.34      6.91 o 
   2   0  -4      668.50      752.84      7.08 o 
   4   0  -4     7117.35     7012.72     56.21 o 
   6   0  -4      157.90      127.96      4.83 o 
   8   0  -4      308.14      322.29      6.90 o 
  10   0  -4        7.54        6.76      4.35 o 
  12   0  -4       32.94       37.55      6.03 o 
   1   1  -4    20197.73    21299.70    119.38 o 
   2   1  -4      518.04      470.74      3.17 o 
   3   1  -4     8748.86     8907.12     52.37 o 
   4   1  -4     3931.70     4128.50     25.91 o 
   5   1  -4     2932.28     2930.05     21.54 o 
   6   1  -4      593.60      581.05      5.65 o 
   7   1  -4      266.47      218.35      5.63 o 
   8   1  -4      909.14      877.07      8.28 o 
   9   1  -4       46.67       42.13      3.32 o 
  10   1  -4      153.21      143.99      4.83 o 
  11   1  -4       85.78       72.45      4.12 o 
  12   1  -4      111.87       99.15      4.90 o 
   0   2  -4    15195.63    15786.79    157.09 o 
   1   2  -4      868.19      904.44      5.28 o 
   2   2  -4     1027.46      939.66      5.57 o 
   3   2  -4     1652.00     1822.04     10.40 o 
   4   2  -4     2400.75     2400.07     15.61 o 
   5   2  -4     2990.47     3095.06     20.23 o 
   6   2  -4      268.26      248.88      5.12 o 
   7   2  -4     2552.81     2566.80     17.93 o 
   8   2  -4      280.18      260.50      4.66 o 
   9   2  -4      786.24      762.22      7.98 o 
  10   2  -4        2.18        3.95      3.13 o 
  11   2  -4      775.14      755.48      9.95 o 
  12   2  -4       24.36       16.06      4.17 o 
   1   3  -4     2170.50     2179.20      9.74 o 
   2   3  -4      267.80      321.99      2.54 o 
   3   3  -4      560.85      634.33      4.32 o 
   4   3  -4     6668.28     7105.59     40.52 o 
   5   3  -4      399.44      445.51      4.61 o 
   6   3  -4      764.42      740.24      6.65 o 
   7   3  -4       13.07        8.17      2.24 o 
   8   3  -4     3416.60     3350.98     23.18 o 
   9   3  -4       44.90       45.71      3.39 o 
  10   3  -4      557.94      525.96      7.65 o 
  11   3  -4        3.97        2.68      3.54 o 
  12   3  -4      629.95      647.02      8.73 o 
   0   4  -4     4169.73     4011.70     26.67 o 
   1   4  -4      229.85      240.18      2.17 o 
   2   4  -4     1000.29      941.89      5.74 o 
   3   4  -4     2623.50     2794.98     15.53 o 
   4   4  -4     8345.98     8685.16     46.88 o 
   5   4  -4     3940.02     3839.94     22.84 o 
   6   4  -4       60.06       50.74      2.34 o 
   7   4  -4     1175.56     1179.37      8.99 o 
   8   4  -4      417.66      387.01      5.44 o 
   9   4  -4      637.43      642.30      7.43 o 
  10   4  -4        1.06        1.40      3.33 o 
  11   4  -4      763.95      731.72      9.22 o 
   1   5  -4     7173.51     7140.89     43.13 o 
   2   5  -4      896.44      857.64      6.60 o 
   3   5  -4     5839.81     5867.13     31.47 o 
   4   5  -4     8796.17     9543.95     57.13 o 
   5   5  -4     1867.18     1856.96     12.14 o 
   6   5  -4      306.78      287.90      4.25 o 
   7   5  -4     1472.27     1487.07     10.87 o 
   8   5  -4       36.59       42.30      2.97 o 
   9   5  -4       12.99       14.24      3.15 o 
  10   5  -4       39.65       35.18      3.54 o 
  11   5  -4       90.39       89.78      4.26 o 
   0   6  -4    20466.11    20307.77    249.68 o 
   1   6  -4       95.93       84.61      2.22 o 
   2   6  -4      234.64      228.56      2.93 o 
   3   6  -4     1374.97     1537.16     11.05 o 
   4   6  -4    11753.07    11793.58     63.49 o 
   5   6  -4       42.42       35.15      1.95 o 
   6   6  -4      197.07      194.13      4.37 o 
   7   6  -4       50.76       39.54      2.37 o 
   8   6  -4      335.72      300.58      5.74 o 
   9   6  -4       23.15       17.62      3.16 o 
  10   6  -4        1.55        2.86      3.31 o 
  11   6  -4        4.79       -0.59      3.59 o 
   1   7  -4     6829.83     7003.46     43.63 o 
   2   7  -4      313.64      309.90      3.51 o 
   3   7  -4     3846.27     3848.14     25.06 o 
   4   7  -4      774.45      678.21      5.28 o 
   5   7  -4      961.66      869.91      6.87 o 
   6   7  -4      218.57      218.66      3.87 o 
   7   7  -4      525.25      492.88      5.99 o 
   8   7  -4      754.17      743.01      7.80 o 
   9   7  -4        1.37       -0.80      3.05 o 
  10   7  -4       78.15       66.18      3.95 o 
  11   7  -4        8.00       11.70      3.84 o 
   0   8  -4     2299.34     2327.55     22.26 o 
   1   8  -4      740.42      746.38     10.37 o 
   2   8  -4       61.93       65.96      2.18 o 
   3   8  -4     1276.23     1288.94      9.41 o 
   4   8  -4      541.49      527.92      4.62 o 
   5   8  -4     2029.29     2016.27     12.53 o 
   6   8  -4      124.42      112.96      3.36 o 
   7   8  -4     1086.13     1152.43      9.95 o 
   8   8  -4        8.73       10.65      2.79 o 
   9   8  -4      200.14      181.17      5.07 o 
  10   8  -4        1.71       -0.90      4.87 o 
   1   9  -4       51.87       56.33      2.27 o 
   2   9  -4      220.09      254.85      3.96 o 
   3   9  -4      320.60      298.81      3.96 o 
   4   9  -4     1745.13     1741.47     16.44 o 
   5   9  -4      144.44      149.43      3.28 o 
   6   9  -4       84.04       94.71      3.20 o 
   7   9  -4        0.63        0.31      2.56 o 
   8   9  -4     2118.13     2132.24     16.38 o 
   9   9  -4       21.00       21.24      3.72 o 
  10   9  -4      211.53      255.27     13.80 o 
   0  10  -4     1151.06     1083.82     19.30 o 
   1  10  -4      148.94      158.03      3.64 o 
   2  10  -4      322.81      357.99      4.76 o 
   3  10  -4       94.02      105.34      3.50 o 
   4  10  -4     2039.26     1971.96     13.68 o 
   5  10  -4      351.06      356.50      4.32 o 
   6  10  -4       22.92       16.53      2.40 o 
   7  10  -4     1281.21     1302.01      9.78 o 
   8  10  -4      427.61      425.67      6.86 o 
   9  10  -4      226.49      211.98      7.65 o 
   1  11  -4     1010.67      979.34      8.48 o 
   2  11  -4       93.84       94.14      3.37 o 
   3  11  -4     1671.85     1601.27     12.40 o 
   4  11  -4       83.11       86.40      3.13 o 
   5  11  -4      375.57      391.42      4.45 o 
   6  11  -4       27.13       26.25      2.56 o 
   7  11  -4      710.56      711.61      6.87 o 
   8  11  -4      452.75      446.55      8.33 o 
   9  11  -4        7.73       13.13      4.93 o 
   0  12  -4     3520.99     3281.32     52.62 o 
   1  12  -4      170.84      146.29      4.09 o 
   2  12  -4       87.52      126.83      4.92 o 
   3  12  -4       33.19       37.42      2.96 o 
   4  12  -4     1500.68     1445.32     14.87 o 
   5  12  -4        0.87       -0.66      2.09 o 
   6  12  -4       37.52       48.14      2.80 o 
   7  12  -4       16.44       17.03      2.80 o 
   8  12  -4       31.07       58.13      6.65 o 
   1  13  -4     1379.41     1364.81     11.29 o 
   2  13  -4       57.30       56.09      3.21 o 
   3  13  -4      624.69      609.82      7.05 o 
   4  13  -4      109.34      117.27      4.22 o 
   5  13  -4       48.84       53.22      3.56 o 
   6  13  -4       46.25       42.28      7.21 o 
   7  13  -4       50.54       68.18      4.18 o 
   0  14  -4      182.78      148.82      7.16 o 
   1  14  -4      153.67      187.30      4.73 o 
   2  14  -4       90.62       91.57      3.72 o 
   3  14  -4      235.63      278.25      5.42 o 
   4  14  -4       78.65       75.15      3.78 o 
   5  14  -4      188.22      176.69      6.71 o 
   6  14  -4        3.95        3.23      3.78 o 
   7  14  -4      517.56      566.07     14.15 o 
   1  15  -4       38.29       43.21      3.79 o 
   2  15  -4        8.71       19.15      3.46 o 
   3  15  -4       61.26       57.24      3.96 o 
   4  15  -4      170.79      200.14      5.74 o 
   5  15  -4        3.59       -3.78      3.78 o 
   0  16  -4      794.88      813.93     14.60 o 
   1  16  -4        0.41       -3.50      3.66 o 
   2  16  -4       14.37       29.49      4.18 o 
   3  16  -4       41.47       56.66      6.95 o 
   4  16  -4       66.77       75.99      4.96 o 
   1  17  -4      163.50      167.69      6.35 o 
   2   0  -3     9209.29    10047.79     80.67 o 
   4   0  -3     4802.33     5059.44     44.48 o 
   6   0  -3      437.19      465.20      7.66 o 
   8   0  -3     2057.86     2033.53     29.70 o 
  10   0  -3      219.74      193.63      7.53 o 
  12   0  -3      153.09      165.27      8.30 o 
   0   1  -3    12375.74    12910.57     96.84 o 
   1   1  -3    23813.25    24840.60    145.23 o 
   2   1  -3       62.16       63.22      2.09 o 
   3   1  -3     4949.85     5025.41     28.70 o 
   4   1  -3     1230.34     1153.12      7.73 o 
   5   1  -3     3832.67     3775.42     24.33 o 
   6   1  -3     1472.34     1537.69     11.32 o 
   7   1  -3      338.69      301.56      4.36 o 
   8   1  -3      126.44      102.85      3.56 o 
   9   1  -3      219.55      236.41      5.13 o 
  10   1  -3      180.73      153.80      5.10 o 
  11   1  -3       98.87       76.73      4.13 o 
  12   1  -3        6.13        3.16      4.27 o 
   1   2  -3     6536.73     7004.50     30.25 o 
   2   2  -3     3969.63     4143.95     22.01 o 
   3   2  -3     4269.27     4241.68     26.33 o 
   4   2  -3      141.41      163.00      2.70 o 
   5   2  -3     4167.65     4360.07     27.83 o 
   6   2  -3     1456.67     1462.58     10.82 o 
   7   2  -3     1325.84     1318.60     10.47 o 
   8   2  -3      460.35      448.12      5.71 o 
   9   2  -3     1772.29     1702.54     13.50 o 
  10   2  -3      390.90      397.50      6.31 o 
  11   2  -3       56.60       51.81      3.91 o 
  12   2  -3       82.22       72.00      4.62 o 
   0   3  -3     5990.72     6608.96     45.17 o 
   1   3  -3     3420.87     3638.15     17.95 o 
   2   3  -3     1317.22     1347.18      7.71 o 
   3   3  -3       75.80       78.85      1.63 o 
   4   3  -3     1911.77     1785.91     11.18 o 
   5   3  -3      725.69      753.52      6.43 o 
   6   3  -3     3811.50     3916.89     25.01 o 
   7   3  -3      388.65      378.58      5.04 o 
   8   3  -3      282.35      283.13      4.86 o 
   9   3  -3       97.13       91.61      3.70 o 
  10   3  -3     1675.98     1642.41     13.69 o 
  11   3  -3       18.02       12.12      3.63 o 
  12   3  -3      160.73      159.78      5.59 o 
   1   4  -3     4242.90     4336.18     28.53 o 
   2   4  -3      692.53      621.86      4.95 o 
   3   4  -3     5373.83     5626.14     30.36 o 
   4   4  -3      349.53      304.88      3.28 o 
   5   4  -3     4318.41     4298.18     35.87 o 
   6   4  -3      932.19      870.99      7.53 o 
   7   4  -3      534.93      520.34      5.31 o 
   8   4  -3      319.16      328.91      5.20 o 
   9   4  -3     1662.57     1578.79     20.08 o 
  10   4  -3       15.47       18.18      3.41 o 
  11   4  -3       59.48       58.56      4.02 o 
   0   5  -3     6002.78     6251.42     63.41 o 
   1   5  -3     4098.03     4159.01     24.55 o 
   2   5  -3      506.31      608.19      5.02 o 
   3   5  -3     2196.31     1985.26     13.58 o 
   4   5  -3      483.04      551.26      4.39 o 
   5   5  -3     7030.77     7111.29     41.28 o 
   6   5  -3      284.34      297.86      4.26 o 
   7   5  -3      701.58      669.90      8.33 o 
   8   5  -3       94.80       88.08      3.32 o 
   9   5  -3      180.97      179.18      4.83 o 
  10   5  -3      149.66      136.59      4.78 o 
  11   5  -3      322.07      323.86      6.39 o 
   1   6  -3      110.32       94.97      2.14 o 
   2   6  -3     4732.61     4839.53     27.30 o 
   3   6  -3       61.04       57.19      2.05 o 
   4   6  -3     7371.16     7295.55     39.08 o 
   5   6  -3       15.47       20.37      3.60 o 
   6   6  -3     1473.44     1402.55     10.88 o 
   7   6  -3       77.61       70.89      2.74 o 
   8   6  -3      490.72      516.91      6.44 o 
   9   6  -3       19.97       12.89      3.07 o 
  10   6  -3      142.09      172.62      5.29 o 
  11   6  -3       28.01       12.56      3.76 o 
   0   7  -3     3667.25     3513.07     28.98 o 
   1   7  -3     4929.11     5126.14     30.65 o 
   2   7  -3     1140.90     1180.72      7.84 o 
   3   7  -3     1770.82     1731.82     11.65 o 
   4   7  -3     2238.62     2132.74     15.02 o 
   5   7  -3      852.69      803.03      6.56 o 
   6   7  -3      272.71      270.91      4.06 o 
   7   7  -3      540.55      490.49      5.50 o 
   8   7  -3       84.83       93.72      3.79 o 
   9   7  -3       72.57       73.45      3.66 o 
  10   7  -3      198.72      194.79      5.37 o 
  11   7  -3      121.72      120.34      4.85 o 
   1   8  -3     4481.84     4752.39     28.94 o 
   2   8  -3      366.43      383.31      4.14 o 
   3   8  -3     2829.15     2755.16     16.62 o 
   4   8  -3      366.55      372.19      4.65 o 
   5   8  -3     1924.56     1824.63     11.42 o 
   6   8  -3      802.84      767.29      6.75 o 
   7   8  -3      127.48      155.07      3.98 o 
   8   8  -3       97.56      104.31      3.77 o 
   9   8  -3      319.76      325.44      7.11 o 
  10   8  -3       21.28       17.81      3.91 o 
   0   9  -3      671.59      630.33      7.43 o 
   1   9  -3      138.12      139.53      3.33 o 
   2   9  -3       87.02      106.57      5.27 o 
   3   9  -3      126.42      116.43      2.88 o 
   4   9  -3     1489.80     1467.71     11.29 o 
   5   9  -3      458.17      411.69      4.42 o 
   6   9  -3      930.59      958.71      7.93 o 
   7   9  -3       17.99       20.51      2.51 o 
   8   9  -3      147.89      170.50      9.43 o 
   9   9  -3       20.72       26.21      3.43 o 
  10   9  -3      686.31      740.22      8.75 o 
   1  10  -3     1411.65     1408.30     10.12 o 
   2  10  -3     1093.59     1053.52      8.23 o 
   3  10  -3      475.36      485.01      5.55 o 
   4  10  -3       20.07       40.66      2.43 o 
   5  10  -3      431.23      443.96      4.69 o 
   6  10  -3       32.75       44.59      2.63 o 
   7  10  -3      337.32      335.99      6.42 o 
   8  10  -3      642.87      611.15      7.40 o 
   9  10  -3      431.01      452.56      7.01 o 
   0  11  -3       28.25       42.57      3.51 o 
   1  11  -3      966.19      953.27      8.68 o 
   2  11  -3       35.52       48.04      2.58 o 
   3  11  -3      661.83      670.20      6.80 o 
   4  11  -3        7.50        1.52      2.65 o 
   5  11  -3      633.61      655.13      6.65 o 
   6  11  -3      131.12      131.35      3.87 o 
   7  11  -3      652.51      615.56     12.86 o 
   8  11  -3      228.32      226.20      5.35 o 
   9  11  -3      123.05      147.13      5.43 o 
   1  12  -3      105.82       84.67      3.60 o 
   2  12  -3     2210.33     2164.21     15.75 o 
   3  12  -3      344.02      330.39      5.19 o 
   4  12  -3      201.32      248.58      5.42 o 
   5  12  -3       24.03       21.48      2.74 o 
   6  12  -3      255.17      275.15      4.97 o 
   7  12  -3       38.30       40.62      3.00 o 
   8  12  -3      555.53      546.19      7.41 o 
   0  13  -3      722.57      714.28     10.48 o 
   1  13  -3     1209.95     1233.39     10.37 o 
   2  13  -3      484.69      487.87      6.20 o 
   3  13  -3      581.25      579.75      6.80 o 
   4  13  -3      405.38      401.86      5.88 o 
   5  13  -3      219.02      204.94      5.08 o 
   6  13  -3      248.33      261.21      6.40 o 
   7  13  -3      148.89      153.25      9.17 o 
   8  13  -3       73.14      100.67      5.77 o 
   1  14  -3      372.71      364.07      5.63 o 
   2  14  -3      119.12      113.14      4.07 o 
   3  14  -3      578.51      612.45      7.17 o 
   4  14  -3       44.90       41.63      3.36 o 
   5  14  -3      229.82      256.16      7.58 o 
   6  14  -3       42.01       44.92      4.16 o 
   7  14  -3      177.76      232.19     10.69 o 
   0  15  -3      630.56      578.55      9.92 o 
   1  15  -3       84.96       74.77      4.04 o 
   2  15  -3      154.60      191.44      5.74 o 
   3  15  -3       50.20       54.59      5.07 o 
   4  15  -3       86.34       92.17      4.33 o 
   5  15  -3        4.76       -0.36      3.42 o 
   1  16  -3        6.49        1.81      3.60 o 
   2  16  -3      239.94      270.86      6.70 o 
   3  16  -3      153.76      156.45      7.51 o 
   4  16  -3      119.21      103.83      5.13 o 
   0  17  -3       31.94       36.44      6.12 o 
   1  17  -3      129.71      148.17      6.02 o 
   0   0  -2      306.11      396.08      7.02 o 
   2   0  -2     5614.78     5668.79     42.02 o 
   4   0  -2      174.12      209.07      3.85 o 
   6   0  -2     9990.59    10250.43     90.16 o 
   8   0  -2      377.19      403.91      9.52 o 
  10   0  -2     1570.01     1538.35     18.47 o 
  12   0  -2      146.67      154.61      8.26 o 
   1   1  -2     4793.92     5074.26     23.64 o 
   2   1  -2     1827.64     1775.97      9.55 o 
   3   1  -2     3623.61     3886.54     23.12 o 
   4   1  -2      175.65      157.02      2.52 o 
   5   1  -2     2510.98     2451.53     16.46 o 
   6   1  -2      785.89      777.57      7.02 o 
   7   1  -2       87.81       74.95      4.13 o 
   8   1  -2       72.82       68.79      3.09 o 
   9   1  -2     2267.37     2252.74     16.84 o 
  10   1  -2      148.01      127.02      4.44 o 
  11   1  -2      102.44      110.33      4.55 o 
  12   1  -2        0.84       -2.37      3.93 o 
   0   2  -2     3073.60     3256.66     37.95 o 
   1   2  -2    12737.30    13633.29     69.67 o 
   2   2  -2    77666.65    81276.04    471.93 o 
   3   2  -2     1799.11     1886.54     11.41 o 
   4   2  -2       29.21       34.52      1.52 o 
   5   2  -2    12720.75    13450.22     96.66 o 
   6   2  -2     1161.63     1265.03      9.70 o 
   7   2  -2      131.91      135.11      3.89 o 
   8   2  -2      236.44      242.36      4.76 o 
   9   2  -2       28.66       52.22      3.29 o 
  10   2  -2     1835.73     1783.32     14.42 o 
  11   2  -2        0.18       -3.38      3.38 o 
  12   2  -2       19.28        8.71      3.90 o 
   1   3  -2     7716.22     8201.75     47.77 o 
   2   3  -2     2801.19     3242.80     19.38 o 
   3   3  -2      607.53      641.60      4.33 o 
   4   3  -2      189.27      215.12      2.91 o 
   5   3  -2      282.94      285.57      3.65 o 
   6   3  -2     5535.92     5444.67     33.00 o 
   7   3  -2       73.14       73.86      2.79 o 
   8   3  -2       38.98       37.71      2.75 o 
   9   3  -2      202.54      190.35      4.66 o 
  10   3  -2      122.90      164.12      5.24 o 
  11   3  -2        4.98       -2.10      3.35 o 
  12   3  -2       37.76       38.90      4.22 o 
   0   4  -2      891.09      809.82      8.97 o 
   1   4  -2    10496.92    10334.66     59.96 o 
   2   4  -2    11479.11    12118.78     75.07 o 
   3   4  -2     2219.22     2126.14     14.12 o 
   4   4  -2       25.60       40.34      1.59 o 
   5   4  -2     2401.47     2405.35     16.41 o 
   6   4  -2     1011.50      995.81      7.61 o 
   7   4  -2      295.07      305.87      4.18 o 
   8   4  -2       76.45       61.51      3.14 o 
   9   4  -2       56.39       76.43      3.56 o 
  10   4  -2      192.24      174.90      4.94 o 
  11   4  -2        0.23        5.26      3.63 o 
   1   5  -2      134.25      125.59      2.19 o 
   2   5  -2     2348.31     2402.66     14.83 o 
   3   5  -2      416.70      479.38      4.27 o 
   4   5  -2      503.35      515.08      5.80 o 
   5   5  -2     5235.90     5399.39     31.73 o 
   6   5  -2       90.63       96.03      2.88 o 
   7   5  -2      837.47      874.65      7.42 o 
   8   5  -2        6.89        6.20      2.65 o 
   9   5  -2     1985.61     1889.97     17.92 o 
  10   5  -2       74.26       79.69      3.92 o 
  11   5  -2       39.71       47.76      4.09 o 
   0   6  -2       10.26       15.93      4.32 o 
   1   6  -2      306.38      334.77      3.30 o 
   2   6  -2     2057.20     2080.16     14.53 o 
   3   6  -2      709.72      772.81      6.02 o 
   4   6  -2      533.86      631.44     17.69 o 
   5   6  -2       55.23       54.83      2.10 o 
   6   6  -2     2910.01     2760.97     17.82 o 
   7   6  -2      159.14      151.27      4.93 o 
   8   6  -2       54.27       67.42      3.25 o 
   9   6  -2      100.08      105.46      4.16 o 
  10   6  -2     1216.48     1210.58     11.28 o 
  11   6  -2       22.53       14.57      3.77 o 
   1   7  -2     1009.25     1159.66      8.03 o 
   2   7  -2     8607.11     8466.56     47.64 o 
   3   7  -2     1675.42     1716.24     11.55 o 
   4   7  -2       66.27       72.65      2.46 o 
   5   7  -2     2642.09     2532.99     15.95 o 
   6   7  -2      776.13      784.06     22.54 o 
   7   7  -2      165.58      209.19      3.98 o 
   8   7  -2       16.77       25.07      2.94 o 
   9   7  -2      963.55      931.60      9.19 o 
  10   7  -2        6.90        7.21      3.41 o 
  11   7  -2       23.38       15.50      3.85 o 
   0   8  -2       18.37        9.25      1.99 o 
   1   8  -2    10452.27    10472.33     66.64 o 
   2   8  -2      692.77      697.48      5.48 o 
   3   8  -2     2834.82     2808.76     17.84 o 
   4   8  -2      202.36      205.51      3.42 o 
   5   8  -2      100.44      121.45      4.66 o 
   6   8  -2       36.78       45.37      2.67 o 
   7   8  -2        7.41        1.47      2.30 o 
   8   8  -2        6.26        5.96      2.89 o 
   9   8  -2       34.79       38.09      3.62 o 
  10   8  -2      166.62      159.20      5.31 o 
   1   9  -2      114.39      106.76      2.59 o 
   2   9  -2     7007.73     6890.91     45.41 o 
   3   9  -2      171.38      185.25      3.18 o 
   4   9  -2      149.68      148.78      6.12 o 
   5   9  -2      785.95      748.89      6.89 o 
   6   9  -2       33.61       45.87      2.42 o 
   7   9  -2        6.61        6.07      2.39 o 
   8   9  -2       79.56       90.77      3.76 o 
   9   9  -2       71.16       65.61      3.88 o 
  10   9  -2       16.63       48.52      5.91 o 
   0  10  -2       86.37       84.44      3.77 o 
   1  10  -2     1791.04     1846.44     12.52 o 
   2  10  -2      105.61      132.25      3.57 o 
   3  10  -2      606.78      592.53      5.75 o 
   4  10  -2       10.24        7.22      1.97 o 
   5  10  -2      641.12      649.83      9.54 o 
   6  10  -2      524.23      554.63      5.62 o 
   7  10  -2      117.23      147.33      5.62 o 
   8  10  -2      131.01      127.39      4.66 o 
   9  10  -2       25.32       41.38      3.94 o 
  10  10  -2      429.36      484.85      7.46 o 
   1  11  -2      219.19      230.02      4.01 o 
   2  11  -2       27.70       21.50      2.15 o 
   3  11  -2      109.42      138.47      4.77 o 
   4  11  -2       12.70        7.87      2.28 o 
   5  11  -2      431.67      455.28      5.41 o 
   6  11  -2      121.55      106.97      3.46 o 
   7  11  -2      398.20      403.57     12.06 o 
   8  11  -2       91.93       84.42      3.98 o 
   9  11  -2      787.30      800.97      9.14 o 
   0  12  -2      185.36      207.71     10.33 o 
   1  12  -2      144.52      126.59      3.39 o 
   2  12  -2      710.86      777.87      9.67 o 
   3  12  -2      456.93      449.67      5.44 o 
   4  12  -2       25.82       33.75      2.85 o 
   5  12  -2       95.38       97.82      3.61 o 
   6  12  -2      903.54      908.13      8.20 o 
   7  12  -2       85.69       84.91      3.60 o 
   8  12  -2      144.23      164.62      6.33 o 
   1  13  -2       51.76      119.22      4.40 o 
   2  13  -2      999.50      998.59      8.58 o 
   3  13  -2      477.85      487.86      6.16 o 
   4  13  -2       35.64       42.33      3.16 o 
   5  13  -2      499.65      447.94      5.96 o 
   6  13  -2      246.57      279.80      4.77 o 
   7  13  -2      155.66      165.42      5.45 o 
   8  13  -2       35.00       45.07      5.84 o 
   0  14  -2       11.32       -0.39      4.00 o 
   1  14  -2      948.55      975.54      8.99 o 
   2  14  -2      178.90      180.16      4.91 o 
   3  14  -2      365.12      423.30      6.02 o 
   4  14  -2        3.19       -0.84      3.21 o 
   5  14  -2      451.83      514.11      7.52 o 
   6  14  -2       66.88       48.65      4.24 o 
   7  14  -2       10.05       22.23      6.03 o 
   1  15  -2      129.99      149.62      5.41 o 
   2  15  -2      916.63      965.87     11.06 o 
   3  15  -2       31.02       29.18      3.88 o 
   4  15  -2       42.25       51.70      4.76 o 
   5  15  -2       10.99       13.91      3.50 o 
   6  15  -2      337.12      457.05      8.18 o 
   0  16  -2       42.49       52.09      8.31 o 
   1  16  -2       35.52       26.67      3.99 o 
   2  16  -2      208.64      263.98      6.70 o 
   3  16  -2      104.10      115.10      5.07 o 
   4  16  -2        2.35       -1.85      4.51 o 
   1  17  -2        8.25       28.51      4.01 o 
   2   0  -1    25912.94    27845.89    369.73 o 
   4   0  -1     1262.07     1274.03     11.20 o 
   6   0  -1     1255.40     1178.68     12.96 o 
   8   0  -1      844.58      896.57     12.55 o 
  10   0  -1      175.20      174.39     11.54 o 
  12   0  -1      563.08      514.87     17.33 o 
   0   1  -1     3133.91     2979.01     49.78 o 
   1   1  -1    11661.76    12782.92    103.26 o 
   2   1  -1       32.82       64.28      3.38 o 
   3   1  -1     2607.97     2650.89     16.99 o 
   4   1  -1     3010.94     2972.60     18.13 o 
   5   1  -1     4196.73     4304.02     27.33 o 
   6   1  -1     2032.72     2099.26     14.59 o 
   7   1  -1      145.02      118.55      4.67 o 
   8   1  -1       75.40       81.26      3.11 o 
   9   1  -1      344.21      399.80      6.12 o 
  10   1  -1      142.48      117.34      4.37 o 
  11   1  -1      330.72      325.65      6.28 o 
  12   1  -1       20.04       15.08      4.06 o 
   1   2  -1     6013.65     6547.27     36.46 o 
   2   2  -1    12847.04    13842.04     81.15 o 
   3   2  -1      737.27      652.28      4.62 o 
   4   2  -1       74.87       42.62      1.43 o 
   5   2  -1     7729.09     8359.71     49.42 o 
   6   2  -1      405.34      426.24      4.79 o 
   7   2  -1      881.06      906.48      9.93 o 
   8   2  -1     1670.79     1652.23     12.76 o 
   9   2  -1     1519.40     1460.78     12.13 o 
  10   2  -1      196.70      208.66      7.12 o 
  11   2  -1       41.95       52.02      3.90 o 
  12   2  -1       14.96        5.17      3.72 o 
   0   3  -1    25208.23    25779.80    254.88 o 
   1   3  -1     9569.76    10215.19     64.67 o 
   2   3  -1       18.95       31.09      1.21 o 
   3   3  -1     2249.58     2541.74     14.41 o 
   4   3  -1     4472.22     4388.59     26.32 o 
   5   3  -1      247.00      298.84      3.40 o 
   6   3  -1     2943.49     2941.16     20.27 o 
   7   3  -1       66.12       71.07      2.81 o 
   8   3  -1      292.11      313.39      5.16 o 
   9   3  -1       51.69       41.19      3.10 o 
  10   3  -1     1392.03     1371.78     12.05 o 
  11   3  -1       20.66       16.58      3.72 o 
  12   3  -1      146.78      163.57      5.82 o 
   1   4  -1     4929.07     5141.47     30.03 o 
   2   4  -1      223.04      253.70      2.42 o 
   3   4  -1     5642.86     5869.41     35.05 o 
   4   4  -1     1438.14     1391.11      8.65 o 
   5   4  -1     3804.97     4072.15     23.71 o 
   6   4  -1     2695.65     2705.85     17.33 o 
   7   4  -1      638.38      683.44      6.26 o 
   8   4  -1      459.63      431.36      5.76 o 
   9   4  -1     1954.30     1966.60     15.24 o 
  10   4  -1       44.14       40.90      3.54 o 
  11   4  -1       45.96       58.12      4.07 o 
  12   4  -1       84.04       80.61      4.72 o 
   0   5  -1      730.19      789.65      8.02 o 
   1   5  -1     2325.21     2200.52     12.15 o 
   2   5  -1       29.44       39.73      1.51 o 
   3   5  -1     1730.19     2049.83     12.45 o 
   4   5  -1      392.57      640.80     18.99 o 
   5   5  -1     3599.28     3683.12     21.67 o 
   6   5  -1      232.75      233.55      3.56 o 
   7   5  -1     1853.02     1841.16     12.86 o 
   8   5  -1        0.41       -0.06      2.46 o 
   9   5  -1      260.69      255.87      6.07 o 
  10   5  -1      137.31      125.85      4.65 o 
  11   5  -1      241.13      243.01      6.37 o 
   1   6  -1      254.08      283.51      2.76 o 
   2   6  -1    10859.48    11184.25     76.86 o 
   3   6  -1      825.19      979.28      6.78 o 
   4   6  -1     9534.26    10016.84     59.44 o 
   5   6  -1      360.24      391.68      3.99 o 
   6   6  -1     1989.22     1970.30     14.10 o 
   7   6  -1       96.98       80.95      2.82 o 
   8   6  -1      535.05      503.51      6.35 o 
   9   6  -1       29.86       25.24      3.18 o 
  10   6  -1      135.62      145.29      4.91 o 
  11   6  -1       33.94       25.58      3.90 o 
   0   7  -1     9724.19     9998.04    100.08 o 
   1   7  -1     3546.43     3704.52     21.45 o 
   2   7  -1     2196.75     2411.39     13.66 o 
   3   7  -1     2872.67     2893.56     17.24 o 
   4   7  -1      957.81      958.99      7.37 o 
   5   7  -1      567.03      576.00      5.06 o 
   6   7  -1      246.08      213.29      3.56 o 
   7   7  -1       57.89       93.56      3.17 o 
   8   7  -1      135.77      142.36      4.43 o 
   9   7  -1      119.24      135.51      4.74 o 
  10   7  -1      198.39      180.23      5.29 o 
  11   7  -1       99.49       98.23      4.56 o 
   1   8  -1     4095.04     4261.90     24.93 o 
   2   8  -1      674.96      729.25      5.57 o 
   3   8  -1     2423.56     2396.96     14.73 o 
   4   8  -1     1048.26     1066.64      8.10 o 
   5   8  -1     1734.37     1768.19     13.55 o 
   6   8  -1     2527.82     2436.40     15.55 o 
   7   8  -1      145.24      148.65      4.15 o 
   8   8  -1        9.21        5.92      2.81 o 
   9   8  -1      562.44      607.25      7.46 o 
  10   8  -1        9.09        3.85      3.52 o 
   0   9  -1     1241.98     1142.84     10.98 o 
   1   9  -1       18.17       24.37      1.58 o 
   2   9  -1       12.12       25.47      4.39 o 
   3   9  -1      684.54      717.60      5.55 o 
   4   9  -1     1911.94     1854.61     12.78 o 
   5   9  -1      116.20      125.53      3.82 o 
   6   9  -1      558.48      553.69      5.22 o 
   7   9  -1        0.49        0.03      2.37 o 
   8   9  -1       98.13      157.01      9.70 o 
   9   9  -1      123.05      124.05      4.64 o 
  10   9  -1      673.69      704.04      8.71 o 
   1  10  -1     1129.99     1059.11      9.45 o 
   2  10  -1     1043.19     1012.55      8.21 o 
   3  10  -1      539.72      564.27      5.25 o 
   4  10  -1       27.99       28.27      2.24 o 
   5  10  -1      447.05      470.44      5.46 o 
   6  10  -1       54.98       43.16      2.34 o 
   7  10  -1      437.92      451.55      8.79 o 
   8  10  -1      640.96      624.81      7.65 o 
   9  10  -1      656.37      680.81      8.23 o 
  10  10  -1       37.13       58.68      5.18 o 
   0  11  -1     1377.87     1314.66     14.06 o 
   1  11  -1      532.58      546.12      5.16 o 
   2  11  -1      131.53      121.45      3.05 o 
   3  11  -1      444.29      492.63      5.10 o 
   4  11  -1       77.39       58.29      2.66 o 
   5  11  -1      778.31      749.36      6.80 o 
   6  11  -1       64.29       72.82      2.83 o 
   7  11  -1      692.46      728.70      8.84 o 
   8  11  -1      384.48      407.80      6.61 o 
   9  11  -1      147.03      154.70      5.59 o 
   1  12  -1      137.41      124.48      3.24 o 
   2  12  -1     2349.32     2338.74     15.05 o 
   3  12  -1      539.98      535.57      5.87 o 
   4  12  -1      286.78      306.13      4.79 o 
   5  12  -1       21.40       17.23      2.49 o 
   6  12  -1      249.45      283.98      6.69 o 
   7  12  -1      104.45      104.40      3.85 o 
   8  12  -1      725.45      708.46      9.74 o 
   0  13  -1      520.72      545.66      7.90 o 
   1  13  -1      710.26      727.26      7.36 o 
   2  13  -1      171.98      186.91      5.06 o 
   3  13  -1      484.14      449.08      5.63 o 
   4  13  -1      546.09      539.31      6.22 o 
   5  13  -1      213.33      225.85      5.35 o 
   6  13  -1      318.14      322.91      5.16 o 
   7  13  -1      304.37      291.52      5.48 o 
   8  13  -1      131.69      148.38      9.13 o 
   1  14  -1      652.72      712.70     12.66 o 
   2  14  -1      335.34      326.39      5.55 o 
   3  14  -1      764.84      766.87      8.14 o 
   4  14  -1       30.08       24.05      3.16 o 
   5  14  -1      131.08      163.59      5.17 o 
   6  14  -1       25.14       26.92      3.03 o 
   7  14  -1      160.63      204.63      9.69 o 
   0  15  -1      237.82      237.28      8.40 o 
   1  15  -1      235.12      242.19      6.01 o 
   2  15  -1      258.48      272.95      6.17 o 
   3  15  -1       42.59       48.34      3.73 o 
   4  15  -1      181.95      201.85      5.49 o 
   5  15  -1        4.03        6.26      3.71 o 
   6  15  -1      295.89      340.78      8.17 o 
   1  16  -1        0.96        2.47      3.59 o 
   2  16  -1      174.56      188.19      5.54 o 
   3  16  -1      124.43      127.55      5.07 o 
   4  16  -1       33.10       31.81      9.98 o 
   1  17  -1      159.05      183.80     16.97 o 
   2   0   0      469.00      463.19     17.19 o 
   4   0   0     2134.82     1995.53     18.77 o 
   6   0   0      127.43      136.80      4.72 o 
   8   0   0      124.43      171.98      6.16 o 
  10   0   0       41.05       28.41      4.54 o 
  12   0   0      294.34      282.39      9.03 o 
   1   1   0    23809.38    25506.03    152.32 o 
   2   1   0        0.01        0.53      0.90 o 
   3   1   0     1486.51     1528.92      8.25 o 
   4   1   0     6489.16     6697.39     39.45 o 
   5   1   0     3665.04     3833.88     24.63 o 
   6   1   0      250.62      286.94      3.86 o 
   7   1   0       15.14        6.70      1.96 o 
   8   1   0     1229.67     1172.05      9.89 o 
   9   1   0       56.94       72.10      3.37 o 
  10   1   0       46.32       38.34      3.41 o 
  11   1   0       67.84       67.64      4.15 o 
  12   1   0       82.79       76.70      4.56 o 
   0   2   0    35574.57    36885.17    661.53 o 
   1   2   0     2835.19     3165.39     20.52 o 
   2   2   0      123.81      144.03      6.37 o 
   3   2   0      481.06      397.54      3.02 o 
   4   2   0     1874.80     1777.84     10.71 o 
   5   2   0     4004.76     4091.46     23.73 o 
   6   2   0       34.77       39.48      2.19 o 
   7   2   0     5411.79     5289.90     34.22 o 
   8   2   0      287.97      289.99      5.61 o 
   9   2   0      622.29      613.53      7.19 o 
  10   2   0        0.34        2.08      3.25 o 
  11   2   0      800.21      829.23      9.72 o 
  12   2   0        5.24        3.42      3.83 o 
   1   3   0     9850.84    10549.77     61.01 o 
   2   3   0        0.08       -0.92      0.92 o 
   3   3   0     3244.21     3767.20     23.66 o 
   4   3   0     5163.60     5518.95     31.29 o 
   5   3   0      395.75      418.79      3.76 o 
   6   3   0      365.16      383.71      7.93 o 
   7   3   0       26.11       27.42      1.99 o 
   8   3   0     2457.57     2513.18     17.99 o 
   9   3   0       46.24       34.38      3.27 o 
  10   3   0      517.06      542.41      8.86 o 
  11   3   0       41.56       32.36      3.82 o 
  12   3   0      723.15      709.22      8.86 o 
   0   4   0     1964.08     2089.00     17.00 o 
   1   4   0       94.30      110.99      3.71 o 
   2   4   0        0.82        3.93      1.10 o 
   3   4   0    13681.61    15136.92    112.15 o 
   4   4   0    16454.75    18278.22    116.35 o 
   5   4   0     3097.83     3263.79     19.24 o 
   6   4   0      507.45      513.04      6.34 o 
   7   4   0      356.96      366.41      4.08 o 
   8   4   0      645.42      574.35      6.37 o 
   9   4   0      860.95      883.68      9.90 o 
  10   4   0        9.93        5.00      3.22 o 
  11   4   0      948.72      892.08     10.58 o 
  12   4   0       38.84       43.83      4.33 o 
   1   5   0     3551.05     3254.96     18.54 o 
   2   5   0        8.27       13.25      1.02 o 
   3   5   0     4671.14     4266.53     24.42 o 
   4   5   0    26224.78    27294.71    197.82 o 
   5   5   0     3375.79     3362.08     19.91 o 
   6   5   0       12.85       13.04      1.64 o 
   7   5   0      949.18      928.66      7.65 o 
   8   5   0       12.08        3.50      2.60 o 
   9   5   0       23.09       27.45      3.72 o 
  10   5   0       57.52       58.15      3.76 o 
  11   5   0      121.67      117.56      5.61 o 
   0   6   0     9692.30     9357.31     88.99 o 
   1   6   0      161.54      160.90      2.15 o 
   2   6   0      212.15      311.75      6.16 o 
   3   6   0     2619.66     2879.87     17.01 o 
   4   6   0    26548.74    27850.94    175.83 o 
   5   6   0      286.95      335.41      3.78 o 
   6   6   0      255.93      261.84      5.62 o 
   7   6   0       32.89       31.55      2.11 o 
   8   6   0      789.74      738.64      7.62 o 
   9   6   0        4.34       -0.26      2.86 o 
  10   6   0        0.87        6.96      3.36 o 
  11   6   0       20.28       13.83      3.68 o 
   1   7   0     6502.81     6481.19     38.93 o 
   2   7   0       94.02      130.17      3.65 o 
   3   7   0     3868.86     3831.09     22.35 o 
   4   7   0      544.91      536.27      4.78 o 
   5   7   0       22.51       14.95      2.93 o 
   6   7   0       44.16       48.37      2.26 o 
   7   7   0      320.15      331.77      4.29 o 
   8   7   0     1053.04     1055.65      9.59 o 
   9   7   0        0.92        1.20      3.06 o 
  10   7   0       69.92       67.97      3.95 o 
  11   7   0       20.19       26.42      3.98 o 
   0   8   0     3148.61     3337.34     27.63 o 
   1   8   0      139.13      263.43      4.61 o 
   2   8   0        3.89        9.74      1.37 o 
   3   8   0      426.99      434.62      8.58 o 
   4   8   0      812.13      852.07      6.57 o 
   5   8   0     1875.75     1815.84     12.97 o 
   6   8   0      481.97      465.01      8.32 o 
   7   8   0     1026.04     1120.54      8.59 o 
   8   8   0       19.50       11.12      2.75 o 
   9   8   0      155.65      164.40      4.96 o 
  10   8   0        0.01       -3.24      3.24 o 
   1   9   0       10.57       12.70      1.41 o 
   2   9   0       14.72       36.24      3.20 o 
   3   9   0     2253.31     2153.04     14.40 o 
   4   9   0     1725.02     1787.65     11.78 o 
   5   9   0      157.79      141.94      3.64 o 
   6   9   0       83.74       78.21      2.65 o 
   7   9   0        0.68       -1.40      2.13 o 
   8   9   0     2810.65     2757.29     19.97 o 
   9   9   0       26.08       24.34      3.51 o 
  10   9   0      298.14      322.05      6.39 o 
   0  10   0     1552.42     1396.44     17.81 o 
   1  10   0      461.58      529.57      4.78 o 
   2  10   0       47.87       64.51      4.79 o 
   3  10   0        2.92       13.43      1.86 o 
   4  10   0     1139.70     1068.99      8.41 o 
   5  10   0      222.68      226.64      4.24 o 
   6  10   0        0.26        0.01      2.06 o 
   7  10   0     1665.01     1747.17     12.35 o 
   8  10   0      745.57      738.04      8.23 o 
   9  10   0      234.53      264.96      5.85 o 
  10  10   0        7.69        9.35      3.85 o 
   1  11   0      893.67      894.86      6.92 o 
   2  11   0        4.38        5.53      1.78 o 
   3  11   0     1441.49     1455.31     10.11 o 
   4  11   0       87.47       57.33      2.48 o 
   5  11   0      448.65      488.43      5.90 o 
   6  11   0       15.44       12.09      2.67 o 
   7  11   0     1181.49     1162.04      9.42 o 
   8  11   0      505.30      504.31      6.99 o 
   9  11   0       16.26       24.19      3.81 o 
   0  12   0     4063.08     3945.70     57.76 o 
   1  12   0        0.87        1.45      1.95 o 
   2  12   0       58.82      139.70      3.78 o 
   3  12   0        0.04       14.93      2.49 o 
   4  12   0     1593.29     1600.52     11.29 o 
   5  12   0        7.12        2.13      2.55 o 
   6  12   0       54.65       63.71      3.52 o 
   7  12   0       40.31       49.37      3.12 o 
   8  12   0       41.37       65.01      5.20 o 
   1  13   0     1049.46     1049.78      8.14 o 
   2  13   0        0.01        5.52      2.64 o 
   3  13   0      381.23      394.03      7.24 o 
   4  13   0      174.80      195.76      4.60 o 
   5  13   0       75.86       77.84      3.65 o 
   6  13   0       52.66       60.12      4.07 o 
   7  13   0       26.68       36.35      3.28 o 
   8  13   0      202.83      167.30      8.41 o 
   0  14   0      641.98      682.87     10.46 o 
   1  14   0      559.46      590.92     11.60 o 
   2  14   0       28.60       29.26      2.78 o 
   3  14   0      554.48      592.43      9.15 o 
   4  14   0      153.07      143.08      4.23 o 
   5  14   0       95.28      109.92      4.30 o 
   6  14   0        3.10        5.32      3.35 o 
   7  14   0      524.50      537.03      7.81 o 
   1  15   0      113.01      118.62      5.44 o 
   2  15   0        0.08       11.71      4.15 o 
   3  15   0       90.40       84.46      3.84 o 
   4  15   0      153.34      189.34      5.18 o 
   5  15   0        0.31       -2.31      3.65 o 
   6  15   0       18.15       20.54      6.16 o 
   0  16   0     1143.46     1174.33     15.44 o 
   1  16   0        5.91        5.78      4.93 o 
   2  16   0       10.07       25.11      4.17 o 
   3  16   0       54.45       71.40      5.08 o 
   4  16   0       62.87       59.48      7.50 o 
   1  17   0      231.47      265.37     12.74 o 
   2   0   1    25888.70    28070.44    265.24 o 
   4   0   1     1270.80     1273.07     15.50 o 
   6   0   1     1213.38     1177.15     12.79 o 
   8   0   1      914.98      895.81     11.76 o 
  10   0   1      214.33      188.53      7.20 o 
  12   0   1      477.15      482.49     10.29 o 
   0   1   1     3198.71     3361.58     41.41 o 
   1   1   1    11918.81    12808.43     79.84 o 
   2   1   1       46.21       66.20      1.92 o 
   3   1   1     2340.02     2631.21     13.86 o 
   4   1   1     3015.16     2995.55     16.48 o 
   5   1   1     4013.73     4253.83     23.65 o 
   6   1   1     2010.42     2095.12     14.58 o 
   7   1   1      142.09      119.40      4.26 o 
   8   1   1       98.56       88.17      3.28 o 
   9   1   1      405.59      407.05      5.86 o 
  10   1   1      120.78      111.42      4.15 o 
  11   1   1      355.11      335.70      6.23 o 
  12   1   1       12.84       16.70      3.95 o 
   1   2   1     6275.44     6588.66     41.82 o 
   2   2   1    12987.33    13855.15     88.92 o 
   3   2   1      650.65      641.86      4.14 o 
   4   2   1       38.37       42.34      1.33 o 
   5   2   1     7593.56     8276.78     43.94 o 
   6   2   1      422.42      438.50      3.97 o 
   7   2   1      844.83      879.02      8.59 o 
   8   2   1     1661.65     1640.00     12.74 o 
   9   2   1     1559.65     1484.46     12.96 o 
  10   2   1      201.39      211.13      7.16 o 
  11   2   1       54.58       56.64      4.02 o 
  12   2   1        9.68       10.02      3.97 o 
   0   3   1    25211.68    26003.27    217.69 o 
   1   3   1     9605.94    10143.49     62.26 o 
   2   3   1       16.38       28.40      1.42 o 
   3   3   1     2225.21     2552.39     16.60 o 
   4   3   1     4455.80     4404.35     24.48 o 
   5   3   1      254.57      300.06      3.76 o 
   6   3   1     2976.08     2970.61     16.87 o 
   7   3   1       65.58       71.81      2.49 o 
   8   3   1      296.36      314.47      5.69 o 
   9   3   1       49.09       40.58      3.28 o 
  10   3   1     1377.39     1373.57     12.08 o 
  11   3   1       21.45       15.86      3.65 o 
  12   3   1      148.55      163.00      8.92 o 
   1   4   1     4870.31     5144.13     31.92 o 
   2   4   1      174.65      259.90      3.86 o 
   3   4   1     5281.91     5832.49     34.55 o 
   4   4   1     1384.69     1389.03      9.92 o 
   5   4   1     4018.84     4097.44     23.73 o 
   6   4   1     2752.10     2693.95     15.63 o 
   7   4   1      703.98      693.15      5.45 o 
   8   4   1      423.74      419.89      5.47 o 
   9   4   1     1940.19     1960.76     15.21 o 
  10   4   1       35.01       39.28      3.55 o 
  11   4   1       56.88       58.41      4.00 o 
  12   4   1       87.76       83.41      4.76 o 
   0   5   1      691.76      779.23      7.09 o 
   1   5   1     2199.95     2180.11     13.49 o 
   2   5   1       33.57       39.23      1.28 o 
   3   5   1     2086.64     2073.74     12.40 o 
   4   5   1      483.19      619.14      8.89 o 
   5   5   1     3627.12     3702.53     21.68 o 
   6   5   1      226.61      237.27      3.06 o 
   7   5   1     1868.06     1858.98     11.55 o 
   8   5   1        0.14       -0.73      2.59 o 
   9   5   1      249.29      262.38      6.89 o 
  10   5   1      131.93      121.92      4.45 o 
  11   5   1      229.74      239.76      5.72 o 
   1   6   1      262.15      276.45      2.64 o 
   2   6   1    10958.25    11226.91     64.02 o 
   3   6   1      862.56      977.18      6.65 o 
   4   6   1     9515.17    10039.38     89.95 o 
   5   6   1      351.06      386.38      5.71 o 
   6   6   1     2014.32     1980.56     12.75 o 
   7   6   1       98.36       83.84      2.55 o 
   8   6   1      464.29      500.89      6.28 o 
   9   6   1       28.73       25.62      3.73 o 
  10   6   1      124.99      155.50      4.97 o 
  11   6   1       32.40       18.09      3.75 o 
   0   7   1     9719.65    10141.87     99.66 o 
   1   7   1     3245.40     3718.99     21.33 o 
   2   7   1     2171.92     2382.70     15.17 o 
   3   7   1     2713.40     2874.67     17.14 o 
   4   7   1      962.50      958.62      7.15 o 
   5   7   1      679.85      587.81      5.84 o 
   6   7   1      218.05      211.81      3.62 o 
   7   7   1      111.35       97.65      2.93 o 
   8   7   1      134.62      148.41      4.31 o 
   9   7   1      127.54      136.11      4.76 o 
  10   7   1      195.04      180.92      5.21 o 
  11   7   1      100.72       98.28      4.66 o 
   1   8   1     4000.59     4246.34     24.44 o 
   2   8   1      665.32      715.09      5.63 o 
   3   8   1     2447.57     2388.66     14.63 o 
   4   8   1     1047.47     1042.93      7.25 o 
   5   8   1     1870.07     1776.19     12.05 o 
   6   8   1     2573.79     2457.14     15.58 o 
   7   8   1      104.01      141.24      3.52 o 
   8   8   1        3.45        8.04      2.78 o 
   9   8   1      576.49      604.71      7.47 o 
  10   8   1       10.26        5.33      3.51 o 
   0   9   1     1253.66     1115.88     13.86 o 
   1   9   1       25.34       22.70      1.48 o 
   2   9   1       30.23       38.29      4.81 o 
   3   9   1      681.28      710.19      6.09 o 
   4   9   1     1933.85     1865.70     11.61 o 
   5   9   1      132.35      121.45      4.26 o 
   6   9   1      522.06      555.29      6.72 o 
   7   9   1        0.03       -2.01      2.01 o 
   8   9   1      117.37      156.18      4.76 o 
   9   9   1      121.82      115.42      4.34 o 
  10   9   1      663.93      701.14      8.64 o 
   1  10   1      972.31     1078.44      7.55 o 
   2  10   1     1037.58      996.91      7.52 o 
   3  10   1      601.12      566.14      5.18 o 
   4  10   1       17.44       25.88      1.98 o 
   5  10   1      426.24      462.06      5.23 o 
   6  10   1       32.64       38.72      3.03 o 
   7  10   1      445.52      462.31      5.66 o 
   8  10   1      621.58      624.18      7.56 o 
   9  10   1      682.81      683.92      8.25 o 
  10  10   1       37.63       49.96      4.19 o 
   0  11   1     1380.07     1317.15     12.77 o 
   1  11   1      559.68      545.27      4.99 o 
   2  11   1      129.85      121.69      2.98 o 
   3  11   1      497.81      489.21      5.03 o 
   4  11   1       77.48       59.12      2.39 o 
   5  11   1      739.56      750.48      7.34 o 
   6  11   1       67.69       75.49      3.26 o 
   7  11   1      727.71      724.76      8.55 o 
   8  11   1      399.79      399.50      7.86 o 
   9  11   1      137.83      149.30      5.32 o 
   1  12   1      141.19      119.41      3.11 o 
   2  12   1     2356.35     2339.39     14.89 o 
   3  12   1      551.05      537.66      5.22 o 
   4  12   1      285.22      307.31      4.25 o 
   5  12   1       20.71       18.75      2.59 o 
   6  12   1      256.45      284.44      6.95 o 
   7  12   1      112.27      103.67      3.57 o 
   8  12   1      721.96      702.24      9.49 o 
   0  13   1      530.96      542.63      7.68 o 
   1  13   1      710.14      732.72      6.90 o 
   2  13   1      172.73      189.19      5.68 o 
   3  13   1      436.77      449.93      5.32 o 
   4  13   1      543.27      540.56      5.97 o 
   5  13   1      224.97      224.06      4.83 o 
   6  13   1      314.04      332.31      6.21 o 
   7  13   1      297.02      285.00      6.13 o 
   8  13   1      121.78      146.78      5.88 o 
   1  14   1      740.23      697.77      7.46 o 
   2  14   1      334.21      335.80      5.29 o 
   3  14   1      715.84      755.72      7.73 o 
   4  14   1       27.42       26.54      2.92 o 
   5  14   1      121.99      149.35      5.04 o 
   6  14   1       26.12       33.74      4.04 o 
   7  14   1      153.80      204.16      8.90 o 
   0  15   1      250.94      230.98      6.39 o 
   1  15   1      246.58      234.76      4.56 o 
   2  15   1      250.33      264.56      7.51 o 
   3  15   1       40.87       46.56      3.27 o 
   4  15   1      175.22      199.32      6.21 o 
   5  15   1        7.56        7.41      3.83 o 
   6  15   1      303.27      320.32      8.57 o 
   1  16   1        6.72        0.67      4.84 o 
   2  16   1      176.46      164.14      9.46 o 
   3  16   1      119.30      122.96      5.47 o 
   4  16   1       32.47       29.06      4.30 o 
   0  17   1       72.66       61.78      8.86 o 
   1  17   1      171.19      167.26      9.29 o 
   2   0   2     5517.82     5632.12     42.25 o 
   4   0   2      201.07      217.97      4.04 o 
   6   0   2    10028.75     9872.39    170.72 o 
   8   0   2      420.14      418.74      7.66 o 
  10   0   2     1543.07     1565.49     18.47 o 
  12   0   2      153.66      152.07      8.24 o 
   1   1   2     4749.24     5134.92     25.55 o 
   2   1   2     1806.12     1763.73     10.81 o 
   3   1   2     3818.24     3911.42     20.18 o 
   4   1   2      186.60      154.04      2.04 o 
   5   1   2     2475.53     2479.46     19.03 o 
   6   1   2      800.37      760.31      5.65 o 
   7   1   2       90.90       79.17      3.18 o 
   8   1   2       80.32       67.40      2.89 o 
   9   1   2     2287.64     2282.21     16.90 o 
  10   1   2      148.24      129.49      4.64 o 
  11   1   2      114.51      107.46      4.48 o 
  12   1   2        1.79       -3.86      3.86 o 
   0   2   2     3074.20     3247.70     24.14 o 
   1   2   2    12902.12    13852.59     74.61 o 
   2   2   2    77651.56    82506.98    523.29 o 
   3   2   2     2101.48     1893.87     15.09 o 
   4   2   2       35.16       34.74      1.21 o 
   5   2   2    12672.58    13418.19     77.13 o 
   6   2   2     1211.72     1277.86      8.52 o 
   7   2   2      112.85      139.07      4.06 o 
   8   2   2      244.71      235.69      4.38 o 
   9   2   2       29.54       52.25      3.14 o 
  10   2   2     1799.34     1771.57     14.46 o 
  11   2   2        0.02        4.96      3.42 o 
  12   2   2       17.00       11.82      4.00 o 
   1   3   2     7717.66     8253.20     46.74 o 
   2   3   2     2779.56     3216.93     18.92 o 
   3   3   2      608.88      638.85      4.64 o 
   4   3   2      216.72      218.69      2.29 o 
   5   3   2      287.69      293.31      3.56 o 
   6   3   2     5502.15     5486.33     33.29 o 
   7   3   2       73.26       74.84      2.31 o 
   8   3   2       30.57       39.91      2.84 o 
   9   3   2      200.09      189.11      4.95 o 
  10   3   2      123.02      168.19      5.10 o 
  11   3   2        4.72       -3.54      3.54 o 
  12   3   2       33.33       35.81      4.14 o 
   0   4   2      887.39      810.00      7.02 o 
   1   4   2    10086.82    10109.12     66.16 o 
   2   4   2    11493.48    12340.63     71.43 o 
   3   4   2     2220.54     2127.49     14.15 o 
   4   4   2       31.27       40.91      1.63 o 
   5   4   2     2432.88     2443.08     13.48 o 
   6   4   2      951.71      996.35      6.87 o 
   7   4   2      321.97      313.47      3.64 o 
   8   4   2       74.26       66.45      3.16 o 
   9   4   2       58.32       84.26      7.60 o 
  10   4   2      201.97      177.17      5.39 o 
  11   4   2        0.38        2.42      3.53 o 
   1   5   2      119.65      125.26      4.25 o 
   2   5   2     2316.81     2392.41     13.40 o 
   3   5   2      387.50      479.70      4.34 o 
   4   5   2      529.19      497.42      4.75 o 
   5   5   2     5037.99     5437.06     33.01 o 
   6   5   2       91.48       97.21      2.48 o 
   7   5   2      896.99      889.51      8.67 o 
   8   5   2        7.15        4.79      2.54 o 
   9   5   2     1996.74     1907.70     14.86 o 
  10   5   2       74.67       80.75      4.02 o 
  11   5   2       37.84       50.27      4.04 o 
   0   6   2       10.07       19.40      1.62 o 
   1   6   2      305.57      328.46      2.80 o 
   2   6   2     2063.82     2089.50     12.59 o 
   3   6   2      677.94      776.49      5.32 o 
   4   6   2      562.37      633.26     18.78 o 
   5   6   2       53.10       50.98      1.94 o 
   6   6   2     2841.41     2727.71     16.11 o 
   7   6   2      164.53      154.70      3.09 o 
   8   6   2       65.25       66.95      3.29 o 
   9   6   2       99.44      103.58      4.08 o 
  10   6   2     1222.40     1231.51     11.30 o 
  11   6   2       22.17       17.62      3.82 o 
   1   7   2      980.85     1147.45      7.36 o 
   2   7   2     8611.09     8488.12     50.73 o 
   3   7   2     1732.26     1741.19     10.42 o 
   4   7   2       63.90       69.28      3.68 o 
   5   7   2     2659.72     2547.52     17.61 o 
   6   7   2      774.29      754.69      6.07 o 
   7   7   2      234.79      212.06      3.59 o 
   8   7   2       17.22       27.76      2.95 o 
   9   7   2      951.80      942.80      9.23 o 
  10   7   2        7.11        9.53      3.42 o 
  11   7   2       26.79       22.27      3.91 o 
   0   8   2       17.45       16.65      2.44 o 
   1   8   2    10534.43    10398.80     85.10 o 
   2   8   2      689.24      688.92      5.17 o 
   3   8   2     2858.96     2799.91     16.14 o 
   4   8   2      211.90      203.37      3.29 o 
   5   8   2      101.89      111.45      8.21 o 
   6   8   2       11.33       52.15      8.16 o 
   7   8   2        1.97        4.42      2.05 o 
   8   8   2        7.07        6.89      2.85 o 
   9   8   2       33.64       42.13      3.46 o 
  10   8   2      175.81      159.32      5.30 o 
   1   9   2      115.34      101.19      2.31 o 
   2   9   2     7037.83     6863.18     39.03 o 
   3   9   2      169.77      190.76      3.12 o 
   4   9   2      132.34      151.25      6.44 o 
   5   9   2      797.50      756.83      6.58 o 
   6   9   2       13.59       44.69      3.18 o 
   7   9   2        5.05        3.21      2.08 o 
   8   9   2       90.99       97.99      3.80 o 
   9   9   2       70.14       71.50      3.92 o 
  10   9   2       15.91       48.94      4.15 o 
   0  10   2       89.96       83.76      3.37 o 
   1  10   2     1808.25     1843.24     14.48 o 
   2  10   2      114.05      136.41      4.05 o 
   3  10   2      551.03      584.36      4.99 o 
   4  10   2        9.37        4.69      2.83 o 
   5  10   2      625.91      643.18      5.89 o 
   6  10   2      540.24      564.59      6.41 o 
   7  10   2      125.66      144.34      5.59 o 
   8  10   2      130.60      137.12      4.98 o 
   9  10   2       26.42       41.62      3.80 o 
  10  10   2      424.60      489.32      7.51 o 
   1  11   2      214.94      230.39      4.51 o 
   2  11   2       24.64       24.84      1.83 o 
   3  11   2      121.64      133.37      4.69 o 
   4  11   2       11.08        6.86      1.91 o 
   5  11   2      451.39      451.61      5.39 o 
   6  11   2      120.11      113.06      4.19 o 
   7  11   2      375.82      396.43      9.13 o 
   8  11   2       92.81       98.10      6.15 o 
   9  11   2      775.74      796.80      9.85 o 
   0  12   2      175.21      208.67      7.64 o 
   1  12   2      139.35      126.72      3.20 o 
   2  12   2      711.47      795.06     11.21 o 
   3  12   2      459.87      465.55      4.82 o 
   4  12   2       21.68       28.21      2.69 o 
   5  12   2       93.79       99.16      3.34 o 
   6  12   2      901.23      917.07     10.68 o 
   7  12   2       80.97       79.05      3.41 o 
   8  12   2      147.14      162.03      5.72 o 
   1  13   2       50.28      114.58      4.43 o 
   2  13   2      993.90     1016.81      8.11 o 
   3  13   2      485.83      479.80      5.19 o 
   4  13   2       36.61       44.54      2.92 o 
   5  13   2      496.68      459.58      6.02 o 
   6  13   2      249.06      289.70      5.92 o 
   7  13   2      161.27      163.33      6.95 o 
   8  13   2       30.67       41.03      4.31 o 
   0  14   2       11.63       12.65      3.36 o 
   1  14   2      939.50      969.40      8.24 o 
   2  14   2      182.84      195.79      4.33 o 
   3  14   2      371.02      416.62      7.74 o 
   4  14   2        3.68        2.24      2.65 o 
   5  14   2      453.82      504.33      7.24 o 
   6  14   2       66.38       68.88      7.79 o 
   7  14   2       10.43       23.65      6.29 o 
   1  15   2      130.49      150.89      5.08 o 
   2  15   2      928.78      958.19     10.40 o 
   3  15   2       29.86       21.74      3.43 o 
   4  15   2       52.81       41.97      4.11 o 
   5  15   2        9.57       18.11      3.88 o 
   6  15   2      342.71      446.19      9.19 o 
   0  16   2       45.51       44.85      7.98 o 
   1  16   2       26.73       27.13      5.26 o 
   2  16   2      207.12      223.85      8.57 o 
   3  16   2      114.80      104.32      6.71 o 
   4  16   2        2.44       -3.44      6.07 o 
   1  17   2        8.41       10.41      5.61 o 
   2   0   3     9157.92     9857.57     85.73 o 
   4   0   3     4730.90     4978.70     40.27 o 
   6   0   3      552.95      482.16      6.00 o 
   8   0   3     2008.76     2046.48     21.30 o 
  10   0   3      178.59      185.01      6.70 o 
  12   0   3      175.43      156.38      7.39 o 
   0   1   3    12367.79    12810.62    100.93 o 
   1   1   3    23521.43    24782.73    142.49 o 
   2   1   3       87.01       69.35      2.75 o 
   3   1   3     4958.34     5033.54     26.28 o 
   4   1   3     1179.10     1149.63      6.34 o 
   5   1   3     3955.72     3775.29     21.85 o 
   6   1   3     1500.63     1546.55      9.99 o 
   7   1   3      341.45      303.74      3.35 o 
   8   1   3      103.97      112.14      4.20 o 
   9   1   3      210.02      219.42      5.00 o 
  10   1   3      186.69      156.81      4.96 o 
  11   1   3       73.96       70.87      4.03 o 
  12   1   3        7.24        1.57      3.74 o 
   1   2   3     6436.93     7001.43     42.79 o 
   2   2   3     3779.11     4097.04     24.92 o 
   3   2   3     3932.38     4197.62     25.50 o 
   4   2   3      171.14      167.56      2.45 o 
   5   2   3     4211.26     4347.93     22.03 o 
   6   2   3     1432.31     1439.87      9.51 o 
   7   2   3     1343.34     1338.87      9.11 o 
   8   2   3      476.93      461.92      5.86 o 
   9   2   3     1757.03     1689.43     13.44 o 
  10   2   3      404.59      383.62      6.09 o 
  11   2   3       44.72       57.12      4.00 o 
  12   2   3       81.40       76.05      4.54 o 
   0   3   3     5938.30     6702.06     50.62 o 
   1   3   3     3387.17     3658.80     20.55 o 
   2   3   3     1408.12     1349.94      8.58 o 
   3   3   3       73.75       79.10      1.74 o 
   4   3   3     1833.47     1777.97     11.45 o 
   5   3   3      720.30      758.23      5.05 o 
   6   3   3     3799.56     3864.53     21.77 o 
   7   3   3      393.61      372.37      4.03 o 
   8   3   3      285.64      301.23      6.73 o 
   9   3   3       99.35       94.83      3.76 o 
  10   3   3     1710.52     1651.30     13.67 o 
  11   3   3       16.74       12.84      3.51 o 
  12   3   3      168.30      167.48      5.81 o 
   1   4   3     4563.20     4346.74     23.84 o 
   2   4   3      739.55      631.88      4.41 o 
   3   4   3     5658.73     5708.15     35.55 o 
   4   4   3      348.91      308.44      3.27 o 
   5   4   3     4369.38     4331.17     24.22 o 
   6   4   3      902.71      872.14      6.26 o 
   7   4   3      464.82      517.91      4.98 o 
   8   4   3      349.16      321.78      5.25 o 
   9   4   3     1642.05     1620.93     13.10 o 
  10   4   3       22.29       16.96      3.27 o 
  11   4   3       47.71       52.90      4.10 o 
   0   5   3     5947.08     6133.73     60.79 o 
   1   5   3     4426.32     4151.99     35.57 o 
   2   5   3      516.86      612.46      4.11 o 
   3   5   3     1975.84     2033.29     11.90 o 
   4   5   3      418.55      554.85      7.42 o 
   5   5   3     7190.32     7162.30     43.01 o 
   6   5   3      312.16      297.63      3.25 o 
   7   5   3      622.57      677.45      5.61 o 
   8   5   3       79.29       89.11      3.50 o 
   9   5   3      178.55      182.50      4.72 o 
  10   5   3      153.48      139.17      4.81 o 
  11   5   3      330.66      325.50      6.48 o 
   1   6   3      107.37       95.70      2.40 o 
   2   6   3     4764.14     4824.97     27.64 o 
   3   6   3       61.63       57.62      1.77 o 
   4   6   3     7302.22     7276.65     49.83 o 
   5   6   3       16.88       17.93      1.69 o 
   6   6   3     1403.07     1410.78      8.84 o 
   7   6   3       71.44       71.32      2.46 o 
   8   6   3      503.71      515.01      6.31 o 
   9   6   3       21.03       14.64      3.02 o 
  10   6   3      158.77      171.30      5.19 o 
  11   6   3       29.81       20.17      3.84 o 
   0   7   3     3656.37     3514.65     28.37 o 
   1   7   3     5128.05     5096.93     27.69 o 
   2   7   3     1140.41     1181.32      7.72 o 
   3   7   3     1665.93     1739.38     10.40 o 
   4   7   3     2267.94     2177.17     13.15 o 
   5   7   3      837.47      806.78      6.69 o 
   6   7   3      320.22      280.02      4.08 o 
   7   7   3      467.16      488.88      4.90 o 
   8   7   3       86.38       95.40      3.66 o 
   9   7   3       80.64       73.97      3.66 o 
  10   7   3      209.10      200.90      5.42 o 
  11   7   3      118.68      119.20      4.84 o 
   1   8   3     4406.80     4798.21     26.09 o 
   2   8   3      375.31      386.72      3.66 o 
   3   8   3     2830.40     2766.49     16.72 o 
   4   8   3      350.85      374.80      3.97 o 
   5   8   3     1746.02     1805.87     12.65 o 
   6   8   3      774.45      770.74      6.91 o 
   7   8   3      141.61      158.03      3.84 o 
   8   8   3       94.89      102.26      3.95 o 
   9   8   3      331.66      329.43      5.92 o 
  10   8   3       16.10       16.14      3.61 o 
   0   9   3      606.27      627.41      7.91 o 
   1   9   3      121.64      141.29      2.30 o 
   2   9   3       54.35      128.59      6.62 o 
   3   9   3      127.07      119.06      2.77 o 
   4   9   3     1499.04     1470.02     10.23 o 
   5   9   3      431.15      419.65      4.92 o 
   6   9   3      981.39      972.45      8.20 o 
   7   9   3       19.63       21.16      2.28 o 
   8   9   3      130.19      173.31      4.93 o 
   9   9   3       21.32       25.25      3.32 o 
  10   9   3      689.94      760.68      8.97 o 
   1  10   3     1543.42     1399.97     10.03 o 
   2  10   3     1053.74     1051.73      7.12 o 
   3  10   3      477.90      473.89      4.20 o 
   4  10   3       43.61       40.73      4.01 o 
   5  10   3      436.30      445.33      5.25 o 
   6  10   3       50.97       42.32      2.65 o 
   7  10   3      326.44      344.85     10.05 o 
   8  10   3      639.85      616.43      7.56 o 
   9  10   3      425.78      447.56      6.88 o 
   0  11   3       38.89       43.88      2.53 o 
   1  11   3      930.08      955.79      6.52 o 
   2  11   3       40.76       45.80      1.87 o 
   3  11   3      643.01      668.84      5.34 o 
   4  11   3        2.82        4.21      2.06 o 
   5  11   3      662.77      656.69      6.50 o 
   6  11   3      130.27      133.57      4.52 o 
   7  11   3      638.63      625.56      8.00 o 
   8  11   3      216.88      218.40      5.85 o 
   9  11   3      136.42      138.77      5.89 o 
   1  12   3       99.22       82.64      2.66 o 
   2  12   3     2201.56     2169.25     15.87 o 
   3  12   3      327.92      337.19      5.14 o 
   4  12   3      221.54      245.99      3.98 o 
   5  12   3       29.27       28.23      2.75 o 
   6  12   3      259.24      271.50      7.72 o 
   7  12   3       38.09       40.79      5.76 o 
   8  12   3      557.13      557.92      8.11 o 
   0  13   3      747.64      747.49     14.98 o 
   1  13   3     1210.33     1260.21     12.98 o 
   2  13   3      496.69      496.72      5.53 o 
   3  13   3      635.05      575.81      6.02 o 
   4  13   3      406.15      406.75      5.22 o 
   5  13   3      211.90      220.82      5.86 o 
   6  13   3      249.18      263.74      6.36 o 
   7  13   3      155.84      141.16      8.30 o 
   8  13   3       82.68       90.48      6.57 o 
   1  14   3      324.86      383.48      9.34 o 
   2  14   3      114.01      127.66      4.05 o 
   3  14   3      599.79      595.20      7.89 o 
   4  14   3       44.59       46.41      3.65 o 
   5  14   3      241.85      260.14      6.04 o 
   6  14   3       40.96       56.33      6.40 o 
   7  14   3      179.32      222.54     12.28 o 
   0  15   3      614.95      593.77     16.12 o 
   1  15   3       72.44       70.29      5.71 o 
   2  15   3      158.76      151.02      7.88 o 
   3  15   3       53.37       52.43      5.59 o 
   4  15   3       85.28       81.16      6.05 o 
   5  15   3        2.30        2.78      5.80 o 
   1  16   3        8.17        7.82      5.16 o 
   2  16   3      243.19      251.30      9.06 o 
   3  16   3      144.59      140.53      7.64 o 
   4  16   3      111.47       94.85      6.64 o 
   0  17   3       33.15       32.21      8.36 o 
   1  17   3      132.51      121.60      7.37 o 
   2   0   4      693.48      741.55     19.59 o 
   4   0   4     6968.35     6936.73     75.26 o 
   6   0   4      148.90      138.15      4.26 o 
   8   0   4      374.59      335.57      6.86 o 
  10   0   4        6.93        8.51      4.32 o 
  12   0   4       46.79       38.00      6.04 o 
   1   1   4    20259.45    21596.44    127.59 o 
   2   1   4      511.93      462.23      4.73 o 
   3   1   4     8945.62     8910.44     56.13 o 
   4   1   4     3962.99     4072.99     26.54 o 
   5   1   4     2890.72     2907.90     17.21 o 
   6   1   4      552.36      580.88      5.79 o 
   7   1   4      230.52      222.11      3.10 o 
   8   1   4      952.35      871.55      8.14 o 
   9   1   4       44.02       45.62      3.31 o 
  10   1   4      169.57      153.17      4.79 o 
  11   1   4       75.02       67.43      3.98 o 
  12   1   4      109.18      101.38      4.74 o 
   0   2   4    15234.54    16026.29    250.82 o 
   1   2   4      838.82      909.46      6.55 o 
   2   2   4      999.68      936.04      6.18 o 
   3   2   4     1925.19     1852.34     11.54 o 
   4   2   4     2329.73     2336.41     12.79 o 
   5   2   4     2973.55     3071.25     16.56 o 
   6   2   4      251.87      253.08      4.14 o 
   7   2   4     2590.62     2578.12     15.92 o 
   8   2   4      289.99      267.63      6.62 o 
   9   2   4      747.85      751.92      7.85 o 
  10   2   4        2.60        0.76      3.21 o 
  11   2   4      744.24      738.22      8.60 o 
  12   2   4       23.17       18.50      4.12 o 
   1   3   4     2191.53     2213.88     14.22 o 
   2   3   4      265.88      322.21      3.48 o 
   3   3   4      582.99      627.20      4.68 o 
   4   3   4     6759.90     7015.68     43.19 o 
   5   3   4      391.73      438.24      3.58 o 
   6   3   4      713.66      720.62      5.76 o 
   7   3   4       11.32        9.07      1.69 o 
   8   3   4     3415.12     3424.08     23.28 o 
   9   3   4       45.90       42.61      3.22 o 
  10   3   4      527.44      532.53      7.08 o 
  11   3   4        3.60        6.22      3.63 o 
  12   3   4      642.11      641.39      8.69 o 
   0   4   4     4058.10     3962.95     36.33 o 
   1   4   4      210.40      238.07      2.41 o 
   2   4   4      965.87      939.73      8.60 o 
   3   4   4     2692.89     2817.72     17.35 o 
   4   4   4     8385.14     8740.88     52.36 o 
   5   4   4     3617.12     3801.09     23.59 o 
   6   4   4       63.85       49.18      1.67 o 
   7   4   4     1186.36     1176.15      8.51 o 
   8   4   4      401.86      390.78      5.47 o 
   9   4   4      643.47      630.27      7.20 o 
  10   4   4        1.25       -2.99      2.99 o 
  11   4   4      747.34      725.03      8.62 o 
   1   5   4     6880.16     7141.77     40.08 o 
   2   5   4      890.83      867.12      5.62 o 
   3   5   4     5685.47     5889.01     35.32 o 
   4   5   4     8805.49     9592.88     60.77 o 
   5   5   4     1863.76     1861.89     12.44 o 
   6   5   4      288.07      293.01      3.31 o 
   7   5   4     1520.11     1478.49     13.49 o 
   8   5   4       41.94       41.65      3.03 o 
   9   5   4       15.49       12.55      4.13 o 
  10   5   4       44.15       37.73      3.64 o 
  11   5   4       94.72       94.15      4.38 o 
   0   6   4    20552.67    20216.13    182.29 o 
   1   6   4       94.94       87.47      2.04 o 
   2   6   4      216.55      234.06      3.29 o 
   3   6   4     1362.42     1545.58     14.98 o 
   4   6   4    11877.59    11850.12     91.47 o 
   5   6   4       39.57       35.56      1.86 o 
   6   6   4      195.91      198.50      3.19 o 
   7   6   4       47.14       42.85      2.17 o 
   8   6   4      311.01      312.80      5.09 o 
   9   6   4       25.23       21.18      3.21 o 
  10   6   4        2.19        4.85      3.35 o 
  11   6   4        6.02       -1.35      3.69 o 
   1   7   4     6913.46     6946.27     54.99 o 
   2   7   4      313.98      306.02      2.91 o 
   3   7   4     4104.34     3851.32     22.04 o 
   4   7   4      745.79      679.80      5.84 o 
   5   7   4      909.70      885.83      7.16 o 
   6   7   4      245.83      224.67      3.82 o 
   7   7   4      486.66      485.71      4.91 o 
   8   7   4      771.50      741.98      7.75 o 
   9   7   4        1.08        0.97      2.97 o 
  10   7   4       63.56       60.64      3.91 o 
  11   7   4        9.05       15.18      3.86 o 
   0   8   4     2310.39     2303.98     19.27 o 
   1   8   4      690.90      745.77      5.26 o 
   2   8   4       57.93       62.44      1.90 o 
   3   8   4     1280.25     1322.60      8.41 o 
   4   8   4      546.14      544.89      5.16 o 
   5   8   4     2130.27     2049.28     15.76 o 
   6   8   4      120.40      113.17      3.64 o 
   7   8   4     1116.75     1157.17      8.43 o 
   8   8   4        7.68       10.81      2.94 o 
   9   8   4      169.27      185.43      6.32 o 
  10   8   4        1.51       -0.04      3.49 o 
   1   9   4       66.40       55.17      1.77 o 
   2   9   4      221.93      243.46      3.69 o 
   3   9   4      318.96      302.14      3.34 o 
   4   9   4     1747.97     1762.23     14.76 o 
   5   9   4      157.11      148.54      4.52 o 
   6   9   4       75.97       88.31      3.20 o 
   7   9   4        0.47       -0.84      2.16 o 
   8   9   4     2150.46     2170.69     16.43 o 
   9   9   4       19.86       17.97      3.41 o 
  10   9   4      218.60      246.32      8.72 o 
   0  10   4     1145.06     1091.49      9.74 o 
   1  10   4      131.95      160.70      2.94 o 
   2  10   4      340.79      349.59      4.25 o 
   3  10   4      105.65      107.32      2.57 o 
   4  10   4     2033.74     1999.92     14.88 o 
   5  10   4      337.76      350.98      4.73 o 
   6  10   4       17.57       17.87      2.46 o 
   7  10   4     1272.82     1297.77     12.74 o 
   8  10   4      436.75      441.13      6.90 o 
   9  10   4      196.61      218.52     10.03 o 
   1  11   4     1021.23      982.94      6.80 o 
   2  11   4       94.02       89.95      2.45 o 
   3  11   4     1629.81     1621.12     10.51 o 
   4  11   4       77.64       85.97      3.01 o 
   5  11   4      377.66      382.10      6.04 o 
   6  11   4       31.30       23.10      2.86 o 
   7  11   4      715.38      724.81      8.75 o 
   8  11   4      463.52      449.62      7.25 o 
   9  11   4        8.48       17.58      4.07 o 
   0  12   4     3374.78     3400.04     29.59 o 
   1  12   4      174.22      158.43      3.42 o 
   2  12   4       76.88      130.81      8.84 o 
   3  12   4       31.28       38.77      2.27 o 
   4  12   4     1499.59     1483.86     10.94 o 
   5  12   4        0.25       -3.50      3.50 o 
   6  12   4       34.62       42.48      5.23 o 
   7  12   4       11.25        6.85      4.25 o 
   8  12   4       36.23       51.58      5.32 o 
   1  13   4     1398.38     1395.36     10.15 o 
   2  13   4       54.31       57.99      3.51 o 
   3  13   4      591.41      605.49      7.96 o 
   4  13   4      107.86      118.65      4.98 o 
   5  13   4       57.83       59.19      3.60 o 
   6  13   4       41.59       41.50      3.64 o 
   7  13   4       59.15       56.55      5.06 o 
   0  14   4      173.69      179.39     10.37 o 
   1  14   4      158.34      152.34      7.12 o 
   2  14   4       93.13       99.22      6.52 o 
   3  14   4      240.42      281.29     12.17 o 
   4  14   4       78.59       80.36      3.92 o 
   5  14   4      152.50      173.94      5.45 o 
   6  14   4        3.45        8.97      9.40 o 
   7  14   4      522.12      577.85     15.55 o 
   1  15   4       39.75       37.48      5.43 o 
   2  15   4        8.94        2.79      4.98 o 
   3  15   4       60.97       53.91      5.69 o 
   4  15   4      174.30      197.42      8.20 o 
   5  15   4        3.72        0.97      4.88 o 
   0  16   4      822.56      850.73     20.19 o 
   1  16   4        0.05       -0.50      4.95 o 
   2  16   4       15.18       18.78      5.51 o 
   3  16   4       42.75       40.33      5.77 o 
   4  16   4       58.47       65.38      6.28 o 
   1  17   4      156.16      154.73     12.76 o 
   2   0   5    15847.38    16727.04    183.27 o 
   4   0   5    12899.63    13398.14    113.93 o 
   6   0   5     2166.75     2051.12     18.12 o 
   8   0   5       59.94       69.63      5.43 o 
  10   0   5      234.94      271.18     11.70 o 
  12   0   5      277.86      281.79      9.27 o 
   0   1   5     7322.68     7534.79     63.77 o 
   1   1   5     5282.93     5676.74     36.88 o 
   2   1   5     1136.22     1288.34      8.25 o 
   3   1   5     3510.82     3458.12     21.00 o 
   4   1   5     2562.74     2602.25     18.34 o 
   5   1   5     3833.57     3799.28     20.24 o 
   6   1   5      919.03      934.71      6.80 o 
   7   1   5      717.59      647.35      6.28 o 
   8   1   5       80.15       88.08      3.27 o 
   9   1   5      262.04      257.25      5.27 o 
  10   1   5      275.50      279.90      5.94 o 
  11   1   5      316.90      306.30      5.94 o 
  12   1   5       23.66       21.14      3.99 o 
   1   2   5     1571.21     1632.32      9.02 o 
   2   2   5      247.44      285.08      2.68 o 
   3   2   5     1813.94     1933.62     12.22 o 
   4   2   5      508.16      496.37      6.31 o 
   5   2   5     3338.60     3399.32     18.19 o 
   6   2   5     1105.97     1111.58      7.33 o 
   7   2   5      232.62      259.97      3.48 o 
   8   2   5      459.67      453.03      5.73 o 
   9   2   5     1975.33     1916.23     14.83 o 
  10   2   5       26.93       20.22      3.36 o 
  11   2   5       99.02       99.00      4.34 o 
  12   2   5       19.95       12.54      4.09 o 
   0   3   5    25037.60    25179.01    805.01 o 
   1   3   5      510.47      519.49      4.96 o 
   2   3   5     1872.29     1888.29     11.74 o 
   3   3   5      561.73      577.01      4.47 o 
   4   3   5     8215.25     8206.02     50.35 o 
   5   3   5      146.71      141.40      2.26 o 
   6   3   5     2118.11     2032.91     11.72 o 
   7   3   5      281.18      257.52      3.51 o 
   8   3   5      602.24      618.32      6.83 o 
   9   3   5       72.95       61.98      3.50 o 
  10   3   5      981.37      968.03     10.93 o 
  11   3   5       15.12       11.18      3.55 o 
   1   4   5     3051.04     3078.40     32.85 o 
   2   4   5     1651.39     1671.84     12.73 o 
   3   4   5     1405.54     1236.14      8.33 o 
   4   4   5      664.21      673.91      5.37 o 
   5   4   5     1338.52     1310.87      9.34 o 
   6   4   5      105.28      112.45      2.75 o 
   7   4   5      441.71      501.74      4.98 o 
   8   4   5      722.75      696.45      7.28 o 
   9   4   5     1129.79     1098.44     13.00 o 
  10   4   5      120.03      114.89      4.48 o 
  11   4   5       48.31       47.05      4.03 o 
   0   5   5     7702.98     7477.35     69.28 o 
   1   5   5     4254.08     4280.37     25.81 o 
   2   5   5       44.94       46.52      1.58 o 
   3   5   5     2538.70     2214.81     13.98 o 
   4   5   5      569.10      493.76      4.52 o 
   5   5   5     1283.25     1170.82      8.47 o 
   6   5   5      930.86      906.48      6.27 o 
   7   5   5     1369.08     1373.08      9.46 o 
   8   5   5       22.28       15.91      3.12 o 
   9   5   5      269.97      270.16      5.79 o 
  10   5   5       61.52       64.79      3.92 o 
  11   5   5      206.41      236.20      5.97 o 
   1   6   5       68.70       52.44      1.32 o 
   2   6   5     8280.63     8127.84     56.35 o 
   3   6   5     1753.65     1778.55     11.68 o 
   4   6   5     1087.96     1150.15      8.27 o 
   5   6   5       25.52       22.65      1.80 o 
   6   6   5      830.70      793.87      6.74 o 
   7   6   5      307.64      283.02      3.66 o 
   8   6   5     1487.94     1467.84     12.02 o 
   9   6   5        8.72        4.27      3.03 o 
  10   6   5       92.08      100.02      4.19 o 
  11   6   5       55.37       47.52      4.05 o 
   0   7   5     4364.56     4165.72     36.71 o 
   1   7   5     2063.61     2160.45     11.75 o 
   2   7   5     2084.78     2190.59     12.58 o 
   3   7   5     1861.11     1900.80     12.53 o 
   4   7   5     1103.34     1037.59      7.83 o 
   5   7   5     1855.47     1891.54     12.90 o 
   6   7   5      472.63      452.73      5.02 o 
   7   7   5      318.18      348.21      4.29 o 
   8   7   5      109.43      109.84      5.70 o 
   9   7   5      138.35      135.86      4.65 o 
  10   7   5       75.37       61.73      3.89 o 
  11   7   5      170.72      181.35      5.75 o 
   1   8   5     2003.42     1917.84     10.69 o 
   2   8   5      630.34      610.55      4.53 o 
   3   8   5      936.15     1016.99      8.39 o 
   4   8   5      264.91      274.50      3.76 o 
   5   8   5     2053.55     1974.08     13.63 o 
   6   8   5      880.63      816.74      7.16 o 
   7   8   5      316.28      347.37      4.20 o 
   8   8   5       32.88       31.35      3.15 o 
   9   8   5      332.20      334.96      6.01 o 
  10   8   5        4.86        3.91      3.40 o 
   0   9   5     4622.15     4572.15     44.54 o 
   1   9   5      124.18      110.48      2.04 o 
   2   9   5     1747.41     1788.84     10.32 o 
   3   9   5       63.53       54.84      1.96 o 
   4   9   5     1652.62     1664.44     14.65 o 
   5   9   5       78.04       79.27      2.73 o 
   6   9   5      564.47      570.65      5.98 o 
   7   9   5       34.59       36.87      2.67 o 
   8   9   5      123.91      153.60      4.86 o 
   9   9   5       41.03       41.26      3.51 o 
  10   9   5      273.14      281.12      6.18 o 
   1  10   5      162.15      189.64      2.84 o 
   2  10   5      383.31      376.53      3.48 o 
   3  10   5      105.77      121.89      2.71 o 
   4  10   5       98.74      119.58      4.33 o 
   5  10   5      514.51      559.46      6.24 o 
   6  10   5      159.20      183.67      4.08 o 
   7  10   5      464.28      491.78      6.09 o 
   8  10   5      427.91      453.49      7.80 o 
   9  10   5      310.82      320.05      6.65 o 
   0  11   5      506.61      452.08      6.28 o 
   1  11   5      556.43      549.81      4.70 o 
   2  11   5       96.10       91.89      2.57 o 
   3  11   5      355.15      329.48      3.96 o 
   4  11   5       18.71       17.76      2.38 o 
   5  11   5      661.11      647.18      7.63 o 
   6  11   5       30.34       28.50      3.15 o 
   7  11   5      600.93      663.42     14.27 o 
   8  11   5       79.05       85.31      5.05 o 
   9  11   5      103.79      117.84      8.48 o 
   1  12   5      280.71      275.01      3.85 o 
   2  12   5     1776.15     1736.70     11.83 o 
   3  12   5      186.85      176.28      3.84 o 
   4  12   5      670.20      657.42      6.94 o 
   5  12   5       12.79       12.06      2.97 o 
   6  12   5      112.69      131.83      7.67 o 
   7  12   5       34.14       32.53      7.21 o 
   8  12   5      304.09      307.48     14.45 o 
   0  13   5      635.23      655.00     21.15 o 
   1  13   5      548.57      571.59      8.40 o 
   2  13   5       36.69       44.21      5.16 o 
   3  13   5      288.31      299.49      7.25 o 
   4  13   5      373.52      361.83      6.12 o 
   5  13   5      127.28      126.05      9.40 o 
   6  13   5      189.29      194.41      7.44 o 
   7  13   5      182.78      201.58     13.96 o 
   1  14   5      418.75      384.50      9.48 o 
   2  14   5      427.61      397.99      9.35 o 
   3  14   5      776.17      780.33     13.04 o 
   4  14   5       29.51       20.22      4.80 o 
   5  14   5       69.57       71.51      5.73 o 
   6  14   5        6.92       -1.26      4.72 o 
   0  15   5       70.14       71.26      9.96 o 
   1  15   5      152.12      130.71      7.30 o 
   2  15   5       27.41       24.27      7.78 o 
   3  15   5       22.74       24.99      5.29 o 
   4  15   5      317.44      359.20      9.61 o 
   5  15   5       26.80       14.58      5.31 o 
   1  16   5       32.79       39.66      5.72 o 
   2  16   5      200.24      190.23      8.59 o 
   3  16   5      101.55       97.62      6.76 o 
   4  16   5      104.41       99.88      6.80 o 
   2   0   6      793.87      871.33     10.51 o 
   4   0   6      776.02      761.51      6.95 o 
   6   0   6     4495.82     4579.98     37.47 o 
   8   0   6       75.04       53.30      3.97 o 
  10   0   6      716.05      700.17     11.50 o 
  12   0   6       58.51       52.84      6.23 o 
   1   1   6     1498.66     1547.41     15.31 o 
   2   1   6     2874.25     2749.37     16.72 o 
   3   1   6     1630.01     1498.63      9.69 o 
   4   1   6       32.18       32.84      1.19 o 
   5   1   6     5493.75     5670.06     29.90 o 
   6   1   6      253.13      215.65      2.67 o 
   7   1   6      433.26      409.87      4.23 o 
   8   1   6      192.82      174.66      4.20 o 
   9   1   6     2559.74     2403.96     17.86 o 
  10   1   6       42.04       43.32      3.49 o 
  11   1   6       26.71       20.19      3.59 o 
  12   1   6        7.10        1.16      3.86 o 
   0   2   6     2260.50     2348.79     18.02 o 
   1   2   6     4588.64     4530.82     27.32 o 
   2   2   6     2307.17     2490.80     15.33 o 
   3   2   6     4214.40     4193.34     25.34 o 
   4   2   6       69.16       62.38      1.85 o 
   5   2   6     1264.06     1150.67      7.07 o 
   6   2   6     1189.15     1202.23      7.47 o 
   7   2   6      254.45      245.72      3.52 o 
   8   2   6       17.86       10.49      2.62 o 
   9   2   6        5.75       27.88      3.54 o 
  10   2   6      209.30      217.35      5.46 o 
  11   2   6       15.56       19.31      3.75 o 
  12   2   6       25.90       17.06      4.14 o 
   1   3   6       60.81       80.79      5.37 o 
   2   3   6    13469.14    12545.93     77.31 o 
   3   3   6      303.53      297.88      3.29 o 
   4   3   6      612.01      569.16      4.71 o 
   5   3   6     1055.15     1094.34      7.87 o 
   6   3   6     2534.24     2622.74     14.71 o 
   7   3   6       35.29       37.05      1.99 o 
   8   3   6       67.34       70.07      3.14 o 
   9   3   6       74.07       72.45      3.73 o 
  10   3   6      132.31      156.09      4.93 o 
  11   3   6        2.45        0.28      3.58 o 
   0   4   6       32.25       33.57      2.80 o 
   1   4   6     4288.27     4607.84     32.17 o 
   2   4   6       30.42       40.24      1.78 o 
   3   4   6      745.74      768.69      5.69 o 
   4   4   6       17.77       16.95      1.43 o 
   5   4   6     1937.07     1851.03     12.35 o 
   6   4   6     1002.06     1042.84      6.91 o 
   7   4   6       69.09       65.79      2.24 o 
   8   4   6      116.43      104.10      4.50 o 
   9   4   6       86.18       87.02      3.70 o 
  10   4   6      812.91      804.20      8.79 o 
  11   4   6        5.98        0.21      3.66 o 
   1   5   6      578.85      505.89      5.15 o 
   2   5   6     2143.92     1964.71     13.28 o 
   3   5   6      343.37      332.50      3.39 o 
   4   5   6      478.09      449.61      4.25 o 
   5   5   6     2958.55     3018.82     19.19 o 
   6   5   6      282.59      279.58      3.78 o 
   7   5   6      393.38      371.84      4.24 o 
   8   5   6       22.99       15.39      2.76 o 
   9   5   6     1741.55     1700.04     13.70 o 
  10   5   6        4.37        0.18      3.20 o 
  11   5   6       60.43       67.08      4.34 o 
   0   6   6      194.02      224.62      4.12 o 
   1   6   6       37.79       42.84      1.53 o 
   2   6   6      607.02      599.57      5.21 o 
   3   6   6      814.41      909.35      6.74 o 
   4   6   6      120.41      105.98      2.68 o 
   5   6   6      477.48      492.39      4.88 o 
   6   6   6     2359.74     2365.19     15.86 o 
   7   6   6      276.29      273.08      3.85 o 
   8   6   6      347.29      340.19      5.27 o 
   9   6   6       70.30       72.08      3.64 o 
  10   6   6     1040.14     1031.99     11.99 o 
  11   6   6        9.17        4.81      3.78 o 
   1   7   6      307.21      303.63      5.14 o 
   2   7   6     2218.41     2072.29     12.94 o 
   3   7   6      611.32      514.92      4.95 o 
   4   7   6      259.49      257.35      3.57 o 
   5   7   6     1204.44     1199.28      9.06 o 
   6   7   6       20.55       37.32      2.38 o 
   7   7   6      667.79      649.15      5.53 o 
   8   7   6        5.40        0.84      2.57 o 
   9   7   6      569.80      576.85      7.24 o 
  10   7   6        0.53       -1.50      3.36 o 
  11   7   6       44.49       41.70      4.65 o 
   0   8   6       68.88       67.39      2.19 o 
   1   8   6     5249.49     5205.76     29.43 o 
   2   8   6      420.03      443.50      3.64 o 
   3   8   6     1089.51     1038.77      8.25 o 
   4   8   6      104.79       86.22      2.95 o 
   5   8   6      656.43      647.05      6.09 o 
   6   8   6      208.97      216.11      3.92 o 
   7   8   6       85.93       92.36      3.23 o 
   8   8   6        9.90        8.96      2.74 o 
   9   8   6        0.56        5.41      3.16 o 
  10   8   6      151.23      147.43      5.23 o 
   1   9   6      382.81      396.89      3.79 o 
   2   9   6     4158.36     4218.93     22.35 o 
   3   9   6       53.76       48.99      2.14 o 
   4   9   6       87.25      100.13      4.13 o 
   5   9   6      128.55      117.57      3.32 o 
   6   9   6      697.12      783.24      7.17 o 
   7   9   6       50.53       54.96      3.04 o 
   8   9   6      154.60      161.41      4.97 o 
   9   9   6       90.12       89.66      4.07 o 
  10   9   6       12.41       29.86      4.27 o 
   0  10   6       58.00       57.23      3.01 o 
   1  10   6      545.50      499.95      4.17 o 
   2  10   6      333.91      320.72      3.45 o 
   3  10   6      236.24      276.84      4.02 o 
   4  10   6       12.85       11.00      2.46 o 
   5  10   6      565.96      616.99      7.21 o 
   6  10   6      869.11      883.35     13.63 o 
   7  10   6       61.98       73.18      6.95 o 
   8  10   6       91.13       96.96      4.16 o 
   9  10   6        8.51       21.92      4.02 o 
   1  11   6       37.89       68.55      6.63 o 
   2  11   6      443.13      397.73      4.29 o 
   3  11   6      120.71      109.51      3.16 o 
   4  11   6       17.67       24.22      2.75 o 
   5  11   6      650.08      650.47      7.76 o 
   6  11   6      157.21      158.37      4.93 o 
   7  11   6      246.45      268.48      8.72 o 
   8  11   6        2.04        5.72      4.09 o 
   9  11   6      541.90      557.54     19.40 o 
   0  12   6      178.54      192.59      4.92 o 
   1  12   6      381.31      389.33      5.50 o 
   2  12   6      864.19      907.47      9.15 o 
   3  12   6      107.07       92.20      3.71 o 
   4  12   6       77.88       82.31      7.06 o 
   5  12   6       80.70       75.38      3.60 o 
   6  12   6      621.92      614.88      7.84 o 
   7  12   6       76.71       75.81     12.07 o 
   8  12   6       48.11       51.75      4.29 o 
   1  13   6       50.16       63.44      5.38 o 
   2  13   6      977.76      960.80     13.98 o 
   3  13   6      383.98      374.34      8.90 o 
   4  13   6       13.21       14.27      3.01 o 
   5  13   6      310.99      327.10      6.04 o 
   6  13   6       86.76      109.47      8.83 o 
   7  13   6       64.59       77.23      7.89 o 
   0  14   6       39.30       40.77      7.19 o 
   1  14   6      773.20      772.93     12.76 o 
   2  14   6       71.56       71.34      5.67 o 
   3  14   6      608.28      628.36     11.68 o 
   4  14   6        3.32       -3.91      4.48 o 
   5  14   6      226.17      254.90      8.36 o 
   6  14   6        1.82       -7.10      7.10 o 
   1  15   6       88.32       89.06      6.07 o 
   2  15   6     1132.43     1130.57     16.31 o 
   3  15   6       56.18       55.03      5.62 o 
   4  15   6       83.64       74.16      6.12 o 
   5  15   6       68.91       65.59      5.91 o 
   0  16   6       51.94       48.86      8.14 o 
   1  16   6      120.18      114.25      6.89 o 
   2  16   6       59.66       64.50      6.15 o 
   3  16   6       79.16       76.30      6.47 o 
   2   0   7     8917.06     9369.46    109.79 o 
   4   0   7    12370.58    13352.59     99.37 o 
   6   0   7      927.35      876.07      8.42 o 
   8   0   7      505.58      476.04     10.11 o 
  10   0   7      116.79       90.95      5.59 o 
  12   0   7       89.10       99.06     12.66 o 
   0   1   7    11696.55    12176.96    164.06 o 
   1   1   7    10663.11    11120.90    105.91 o 
   2   1   7      444.56      434.50      4.47 o 
   3   1   7     7060.33     7517.51     46.18 o 
   4   1   7      502.68      501.01      3.98 o 
   5   1   7     2980.99     2956.91     16.05 o 
   6   1   7      827.90      819.01      5.54 o 
   7   1   7      876.08      834.80      6.59 o 
   8   1   7      233.18      232.11      4.67 o 
   9   1   7      546.30      526.71      6.78 o 
  10   1   7      457.34      420.49      6.37 o 
  11   1   7       21.88       26.30      3.77 o 
   1   2   7     1632.49     1641.46      9.75 o 
   2   2   7      106.02      173.73      2.17 o 
   3   2   7     3853.50     3824.47     23.36 o 
   4   2   7     1395.26     1424.03      9.58 o 
   5   2   7     1765.93     1785.33     10.32 o 
   6   2   7     2820.20     2908.78     16.11 o 
   7   2   7      440.63      462.60      4.77 o 
   8   2   7       28.01       21.03      2.58 o 
   9   2   7     2246.86     2192.28     16.58 o 
  10   2   7      105.78       96.61      4.08 o 
  11   2   7      103.65       98.76      4.50 o 
   0   3   7     8904.46     9071.86     98.41 o 
   1   3   7       37.71       32.78      1.31 o 
   2   3   7       68.61       37.50      1.47 o 
   3   3   7      339.96      364.94      3.47 o 
   4   3   7     3917.62     3992.51     24.44 o 
   5   3   7      249.87      255.57      3.27 o 
   6   3   7     3409.12     3350.84     18.50 o 
   7   3   7        0.22       -1.77      1.77 o 
   8   3   7      499.92      479.23      6.08 o 
   9   3   7       21.23       11.72      3.13 o 
  10   3   7     1411.46     1355.08     12.54 o 
  11   3   7        2.13       -3.14      3.62 o 
   1   4   7      871.20      847.61      7.18 o 
   2   4   7     5587.98     5705.32     44.03 o 
   3   4   7      921.34      823.29      6.06 o 
   4   4   7       85.28       67.78      2.22 o 
   5   4   7     2146.88     2061.90     13.54 o 
   6   4   7      197.59      209.92      3.16 o 
   7   4   7      353.96      337.18      4.01 o 
   8   4   7      510.01      491.63      6.19 o 
   9   4   7      921.32      916.10      9.13 o 
  10   4   7       62.47       58.55      3.81 o 
  11   4   7       47.22       54.20      4.22 o 
   0   5   7    10678.42    11512.89    154.19 o 
   1   5   7     7290.11     7394.20     70.97 o 
   2   5   7      743.73      732.42      5.74 o 
   3   5   7     2888.17     2771.72     17.43 o 
   4   5   7       28.30       27.84      1.76 o 
   5   5   7     3053.58     2841.19     18.11 o 
   6   5   7     1006.73      961.32      7.62 o 
   7   5   7      244.28      293.32      3.87 o 
   8   5   7      118.24      123.75      3.92 o 
   9   5   7       96.44      101.32      3.97 o 
  10   5   7      102.01       99.41      4.21 o 
  11   5   7      234.24      244.12      6.02 o 
   1   6   7       48.12       32.14      2.85 o 
   2   6   7     4513.78     4234.11     27.61 o 
   3   6   7        5.20        8.96      1.42 o 
   4   6   7      135.47      145.74      3.04 o 
   5   6   7      754.18      728.21      6.20 o 
   6   6   7      621.32      625.02      5.88 o 
   7   6   7      197.88      213.49      3.43 o 
   8   6   7     1467.91     1511.52     11.62 o 
   9   6   7        9.83        5.71      3.11 o 
  10   6   7       94.46       99.86      4.23 o 
  11   6   7       29.20       18.38      3.90 o 
   0   7   7      476.03      506.58      7.72 o 
   1   7   7     3913.42     3986.40     21.95 o 
   2   7   7      760.22      784.84      6.21 o 
   3   7   7      902.20      921.50      7.37 o 
   4   7   7     2293.19     2229.02     14.65 o 
   5   7   7     2846.57     2763.14     17.98 o 
   6   7   7      565.20      558.29      5.65 o 
   7   7   7     1200.14     1218.09      8.34 o 
   8   7   7       46.17       41.03      3.02 o 
   9   7   7       31.56       27.74      3.28 o 
  10   7   7      101.05      107.53      4.49 o 
   1   8   7     2643.11     2783.34     15.65 o 
   2   8   7     1002.19     1031.65      7.85 o 
   3   8   7     1410.92     1338.31     10.32 o 
   4   8   7        1.09        0.96      1.82 o 
   5   8   7     1623.83     1668.44     11.89 o 
   6   8   7        2.33        4.80      2.13 o 
   7   8   7      300.96      323.71      4.83 o 
   8   8   7      251.89      243.25      4.90 o 
   9   8   7      153.80      131.64      4.80 o 
  10   8   7       27.63       24.97      3.61 o 
   0   9   7     2351.58     2306.77     38.21 o 
   1   9   7      140.37      139.74      2.15 o 
   2   9   7     1724.77     1664.41     11.22 o 
   3   9   7      230.94      243.32      4.58 o 
   4   9   7     1251.06     1241.10     12.45 o 
   5   9   7       95.78       93.62      3.08 o 
   6   9   7     1168.65     1220.59      9.64 o 
   7   9   7       83.34       81.39      3.13 o 
   8   9   7      133.22      157.60      5.12 o 
   9   9   7        5.95        5.16      3.65 o 
  10   9   7      339.67      388.24      7.44 o 
   1  10   7      358.78      337.38      3.52 o 
   2  10   7      298.86      313.01      3.85 o 
   3  10   7      383.20      335.17      5.03 o 
   4  10   7       73.73       77.65      5.67 o 
   5  10   7      657.57      666.38      7.59 o 
   6  10   7      504.77      494.18      9.87 o 
   7  10   7      291.10      319.95     11.07 o 
   8  10   7      359.54      359.20      6.23 o 
   9  10   7      111.71      109.75      4.81 o 
   0  11   7      835.28      825.65     11.31 o 
   1  11   7     1200.00     1195.39      8.37 o 
   2  11   7        0.27       -0.11      2.09 o 
   3  11   7      650.34      685.96      7.45 o 
   4  11   7      227.33      231.86      4.88 o 
   5  11   7      530.91      535.55      7.00 o 
   6  11   7      123.47      116.66      4.48 o 
   7  11   7      368.92      369.04     11.40 o 
   8  11   7       21.48       16.96      4.00 o 
   9  11   7       37.36       52.06      4.98 o 
   1  12   7      294.69      303.06      7.83 o 
   2  12   7     1694.97     1683.17     22.25 o 
   3  12   7       58.93       65.76      3.18 o 
   4  12   7      481.42      483.99      6.64 o 
   5  12   7       67.69       65.83      3.48 o 
   6  12   7      165.97      173.85      6.25 o 
   7  12   7        8.08        7.71      3.93 o 
   8  12   7      163.29      160.20      6.11 o 
   0  13   7      691.31      648.81     15.85 o 
   1  13   7      984.75      961.51     14.26 o 
   2  13   7       32.94       36.25      4.80 o 
   3  13   7      498.50      472.12      9.98 o 
   4  13   7      159.62      147.95      7.00 o 
   5  13   7      115.73      118.57      6.50 o 
   6  13   7      148.28      143.18      9.92 o 
   7  13   7       53.60       46.22     14.14 o 
   1  14   7      248.56      218.45      8.16 o 
   2  14   7      155.83      156.24      7.53 o 
   3  14   7      396.92      421.40      9.83 o 
   4  14   7       25.92       20.42      4.88 o 
   5  14   7      205.00      193.14      9.07 o 
   6  14   7       23.64       16.80      7.22 o 
   0  15   7      329.58      305.72     12.39 o 
   1  15   7       22.40       20.60      5.13 o 
   2  15   7        1.04       18.46      5.34 o 
   3  15   7       41.50       35.39      5.30 o 
   4  15   7      116.05      103.85      6.54 o 
   5  15   7        5.72       -3.80      5.09 o 
   1  16   7       63.57       51.58      5.82 o 
   2  16   7      267.78      278.67     10.37 o 
   3  16   7      103.11       93.77      6.71 o 
   0   0   8     1189.84     1423.51     30.12 o 
   2   0   8      577.83      575.97      7.82 o 
   4   0   8    18221.98    18827.77    160.28 o 
   6   0   8       60.83       64.36      2.61 o 
   8   0   8     1816.29     1709.84     18.69 o 
  10   0   8       74.65       60.51      5.20 o 
   1   1   8    11275.86    11166.00    106.87 o 
   2   1   8       36.85       44.38      1.83 o 
   3   1   8    17818.71    18463.10    121.06 o 
   4   1   8     1094.40     1039.54      7.40 o 
   5   1   8     1447.09     1445.44      8.61 o 
   6   1   8      114.39      111.08      2.37 o 
   7   1   8      484.71      502.10      4.93 o 
   8   1   8      757.43      727.41      7.39 o 
   9   1   8      119.12      114.74      4.30 o 
  10   1   8      186.04      176.27      5.03 o 
  11   1   8       21.03       25.49      4.07 o 
   0   2   8     5973.23     6284.74     52.86 o 
   1   2   8      284.55      269.70      4.84 o 
   2   2   8       18.40       14.59      1.05 o 
   3   2   8      744.23      649.50      5.01 o 
   4   2   8     2315.15     2345.77     14.98 o 
   5   2   8     1511.54     1531.20      9.06 o 
   6   2   8      319.41      318.91      3.65 o 
   7   2   8      889.33      905.44      7.10 o 
   8   2   8      238.74      232.35      4.73 o 
   9   2   8      691.48      690.63      7.61 o 
  10   2   8       23.30       13.69      5.13 o 
  11   2   8      601.08      589.31      7.82 o 
   1   3   8      193.08      225.13      2.77 o 
   2   3   8      215.96      169.77      2.36 o 
   3   3   8      622.55      647.29      5.03 o 
   4   3   8     5617.63     5668.07     34.08 o 
   5   3   8       11.16       18.38      1.60 o 
   6   3   8      404.93      385.25      3.79 o 
   7   3   8       90.16      100.59      3.85 o 
   8   3   8     4059.83     4022.35     25.63 o 
   9   3   8        3.53       -0.98      3.62 o 
  10   3   8      407.63      393.88      6.34 o 
  11   3   8       82.93       83.85      4.36 o 
   0   4   8    22866.90    24424.77    420.57 o 
   1   4   8     1550.65     1606.04     14.91 o 
   2   4   8      172.86      162.48      2.82 o 
   3   4   8      193.11      187.68      2.61 o 
   4   4   8     1649.42     1558.41     10.53 o 
   5   4   8      827.59      848.94      6.76 o 
   6   4   8      101.77      100.26      2.54 o 
   7   4   8     3004.74     2977.57     18.57 o 
   8   4   8       79.83       82.34      3.25 o 
   9   4   8      270.05      259.59      5.38 o 
  10   4   8       10.39        9.42      3.41 o 
  11   4   8      420.65      452.75      7.25 o 
   1   5   8     9609.25     9983.44     69.19 o 
   2   5   8        0.23       -1.02      1.02 o 
   3   5   8     4506.54     4412.56     26.81 o 
   4   5   8      201.32      218.41      3.12 o 
   5   5   8      704.18      649.60      5.72 o 
   6   5   8      200.18      187.01      3.60 o 
   7   5   8     1314.36     1314.52      9.05 o 
   8   5   8      611.65      572.70      6.38 o 
   9   5   8       13.91        7.65      3.15 o 
  10   5   8        9.98        7.50      3.37 o 
  11   5   8       33.67       41.82      4.18 o 
   0   6   8    28892.88    29481.02    394.20 o 
   1   6   8       66.06       61.40      2.87 o 
   2   6   8      104.88      104.42      2.48 o 
   3   6   8      216.77      220.61      3.16 o 
   4   6   8     2921.94     2735.54     17.44 o 
   5   6   8      342.25      329.84      4.16 o 
   6   6   8       75.88       81.44      2.87 o 
   7   6   8        4.51        5.27      1.90 o 
   8   6   8       45.18       72.10      3.16 o 
   9   6   8        3.43       -3.11      3.11 o 
  10   6   8        4.86        6.48      3.41 o 
  11   6   8        4.39       -2.25      3.69 o 
   1   7   8     3951.96     3952.58     34.22 o 
   2   7   8       77.93       90.90      2.71 o 
   3   7   8     2580.43     2425.56     16.71 o 
   4   7   8      904.72      839.49      6.79 o 
   5   7   8     2112.84     2105.05     14.29 o 
   6   7   8       58.72       49.42      2.47 o 
   7   7   8      728.39      718.58      6.83 o 
   8   7   8      374.89      324.57      4.86 o 
   9   7   8        6.55        4.13      3.15 o 
  10   7   8       21.52       21.48      3.64 o 
   0   8   8      843.98      867.65      8.94 o 
   1   8   8      663.67      728.96      5.79 o 
   2   8   8       41.04       36.57      2.81 o 
   3   8   8     1648.87     1622.87     11.85 o 
   4   8   8      345.82      364.72      4.58 o 
   5   8   8     1091.24     1099.58     10.19 o 
   6   8   8        9.86        0.77      2.16 o 
   7   8   8      982.75      979.35      8.41 o 
   8   8   8       49.94       52.77      2.91 o 
   9   8   8       79.88       80.48      3.96 o 
  10   8   8        8.34        8.50      3.76 o 
   1   9   8       31.90       21.27      1.54 o 
   2   9   8       77.99       87.11      2.58 o 
   3   9   8      300.26      278.23      4.58 o 
   4   9   8     1660.81     1707.32     14.59 o 
   5   9   8      121.16      110.41      4.06 o 
   6   9   8       59.07       70.73      3.19 o 
   7   9   8       25.75       22.98      2.92 o 
   8   9   8     1178.34     1202.26     13.61 o 
   9   9   8       12.41       10.19      3.55 o 
   0  10   8      607.84      615.23      7.60 o 
   1  10   8       45.82       48.09      1.86 o 
   2  10   8       15.50       15.93      2.46 o 
   3  10   8      786.35      726.92      7.49 o 
   4  10   8     2462.80     2511.42     19.48 o 
   5  10   8      519.19      509.14      6.60 o 
   6  10   8       85.38       80.62      3.83 o 
   7  10   8      724.31      740.07      8.09 o 
   8  10   8       85.28       89.43      4.11 o 
   9  10   8       34.71       39.31      4.03 o 
   1  11   8     1430.89     1372.79     19.48 o 
   2  11   8        1.97        2.76      2.08 o 
   3  11   8     1568.09     1528.19     12.93 o 
   4  11   8      837.61      806.87      8.51 o 
   5  11   8      249.89      263.43      5.42 o 
   6  11   8        1.96       -3.63      4.60 o 
   7  11   8      196.59      222.71      6.11 o 
   8  11   8      308.62      307.92     12.18 o 
   0  12   8     2204.61     2128.95     34.17 o 
   1  12   8      302.82      304.84      8.08 o 
   2  12   8       26.23       26.32      4.57 o 
   3  12   8       55.70       42.35      4.70 o 
   4  12   8     1135.04     1110.04     15.17 o 
   5  12   8        1.57       -4.02      4.02 o 
   6  12   8       20.15       11.03      4.66 o 
   7  12   8       13.22        6.66      5.30 o 
   8  12   8       29.90       28.84      6.24 o 
   1  13   8     1236.29     1242.79     16.82 o 
   2  13   8        8.39        4.59      4.28 o 
   3  13   8      784.87      758.89     12.49 o 
   4  13   8       90.26       76.60      5.51 o 
   5  13   8       19.18       13.03      5.42 o 
   6  13   8        4.21       -3.38      4.65 o 
   7  13   8       79.84       73.33      6.56 o 
   0  14   8       23.34       22.66      6.75 o 
   1  14   8       41.58       38.03      5.03 o 
   2  14   8        8.41        1.27      4.53 o 
   3  14   8        6.20       19.83      5.17 o 
   4  14   8       32.41       25.78      5.13 o 
   5  14   8      119.54      116.82      6.81 o 
   6  14   8        1.62       -6.84      6.84 o 
   1  15   8        3.54       -0.45      4.84 o 
   2  15   8       12.09       14.77      5.33 o 
   3  15   8       44.46       40.32      5.70 o 
   4  15   8      225.62      243.70      8.83 o 
   5  15   8        6.69       -6.10      6.10 o 
   0  16   8      327.92      331.06     13.42 o 
   1  16   8        5.79       -0.42      7.13 o 
   2  16   8       18.37       12.35      5.68 o 
   3  16   8       53.04       32.42      7.18 o 
   2   0   9     2959.87     3188.63     34.27 o 
   4   0   9    11743.86    12431.03    125.61 o 
   6   0   9      910.37      868.13      8.45 o 
   8   0   9      240.38      278.35      5.87 o 
  10   0   9      439.20      446.46      9.20 o 
   0   1   9     3992.70     4028.83     54.02 o 
   1   1   9     6953.95     6898.66     65.41 o 
   2   1   9      183.64      194.53      3.63 o 
   3   1   9     4263.27     4308.08     26.18 o 
   4   1   9     1034.64      993.12      7.26 o 
   5   1   9     2014.30     2001.58     11.42 o 
   6   1   9      322.34      292.93      3.12 o 
   7   1   9      925.39      884.26      7.03 o 
   8   1   9      274.55      282.14      4.15 o 
   9   1   9      479.42      473.81      6.58 o 
  10   1   9      373.66      371.71      6.17 o 
  11   1   9       80.88       77.40      4.26 o 
   1   2   9     1467.22     1279.78     13.75 o 
   2   2   9      279.39      414.35      3.83 o 
   3   2   9     3626.62     3561.21     21.81 o 
   4   2   9     1180.69     1126.83      8.00 o 
   5   2   9     1425.23     1344.49      9.38 o 
   6   2   9     1411.83     1427.69      8.80 o 
   7   2   9      235.85      240.40      3.80 o 
   8   2   9        8.38       17.97      2.19 o 
   9   2   9     1628.91     1598.62     13.13 o 
  10   2   9       37.67       36.61      3.69 o 
  11   2   9      149.53      150.05      5.17 o 
   0   3   9     7995.12     7873.50    106.16 o 
   1   3   9     1018.18     1123.58      8.58 o 
   2   3   9       66.14       66.53      4.08 o 
   3   3   9      296.66      330.92      3.41 o 
   4   3   9     4141.71     4046.49     24.87 o 
   5   3   9      231.27      252.68      3.37 o 
   6   3   9     2097.67     2060.56     12.08 o 
   7   3   9      189.01      175.71      3.46 o 
   8   3   9      464.91      481.32      6.21 o 
   9   3   9        2.19       -2.99      2.99 o 
  10   3   9      596.61      595.14      7.44 o 
  11   3   9       59.24       56.85      4.13 o 
   1   4   9     2046.35     1896.64     17.41 o 
   2   4   9     3895.51     3768.60     24.41 o 
   3   4   9     1700.18     1560.76     10.41 o 
   4   4   9      145.63      124.49      2.59 o 
   5   4   9      826.17      803.88      6.54 o 
   6   4   9      814.89      847.96      7.02 o 
   7   4   9      350.88      418.33      4.85 o 
   8   4   9      599.43      577.06      5.83 o 
   9   4   9      519.92      464.23      6.50 o 
  10   4   9      107.86      108.65      4.39 o 
  11   4   9       14.94        9.69      3.81 o 
   0   5   9     5557.17     6127.26     81.79 o 
   1   5   9     4003.29     4103.62     27.49 o 
   2   5   9      132.74      152.84      2.76 o 
   3   5   9     1656.87     1496.94     10.75 o 
   4   5   9       62.71       40.31      1.81 o 
   5   5   9     1502.00     1404.34     10.01 o 
   6   5   9      767.57      730.72      6.46 o 
   7   5   9      613.09      592.58      5.42 o 
   8   5   9      111.14       94.15      3.18 o 
   9   5   9      200.50      193.58      4.88 o 
  10   5   9       22.97       17.29      3.51 o 
  11   5   9      224.10      240.59      5.97 o 
   1   6   9       12.64       11.31      2.82 o 
   2   6   9     2115.89     2020.05     16.83 o 
   3   6   9      155.98      150.63      2.75 o 
   4   6   9       70.54       96.52      2.72 o 
   5   6   9      368.87      332.53      4.23 o 
   6   6   9      359.15      392.79      4.74 o 
   7   6   9      167.92      170.67      3.54 o 
   8   6   9     2045.36     2022.18     13.81 o 
   9   6   9        1.81       -2.94      2.94 o 
  10   6   9       79.13       81.99      4.22 o 
   0   7   9     1014.30      947.79     27.74 o 
   1   7   9     1399.51     1304.12     10.90 o 
   2   7   9      643.62      692.70      6.35 o 
   3   7   9     1176.06     1116.38      8.54 o 
   4   7   9     1988.68     1911.92     13.80 o 
   5   7   9     2447.58     2486.75     16.46 o 
   6   7   9      311.73      308.95      4.37 o 
   7   7   9     1236.70     1227.56     10.33 o 
   8   7   9       59.32       58.39      3.11 o 
   9   7   9       64.03       57.51      3.76 o 
  10   7   9       49.93       45.00      3.96 o 
   1   8   9     1814.62     1709.34     16.40 o 
   2   8   9      914.96      814.96      7.36 o 
   3   8   9      526.23      529.65      6.76 o 
   4   8   9        6.71       12.49      2.00 o 
   5   8   9     1359.21     1359.10     10.16 o 
   6   8   9       43.82       47.45      2.59 o 
   7   8   9      583.99      586.57      6.76 o 
   8   8   9      177.52      165.06      4.53 o 
   9   8   9       93.38       85.61      4.41 o 
  10   8   9       17.98       14.72      4.09 o 
   0   9   9     4022.78     3832.95     31.94 o 
   1   9   9      155.47      152.22      4.49 o 
   2   9   9     1991.02     1983.93     15.40 o 
   3   9   9      305.21      293.24      6.82 o 
   4   9   9     1194.94     1225.43     11.09 o 
   5   9   9      102.27      107.84      3.86 o 
   6   9   9      576.76      591.58      6.80 o 
   7   9   9      114.16      122.10      4.57 o 
   8   9   9       85.32       90.70      3.81 o 
   9   9   9       23.87       21.29      3.97 o 
   1  10   9      330.76      324.10      7.46 o 
   2  10   9      108.72       98.50      4.22 o 
   3  10   9      223.05      246.97      9.32 o 
   4  10   9      207.98      235.45      4.78 o 
   5  10   9      366.23      359.49      5.80 o 
   6  10   9      463.63      493.73      6.81 o 
   7  10   9      228.83      267.71      5.80 o 
   8  10   9      314.94      335.97      5.97 o 
   9  10   9       48.56       60.34      4.42 o 
   0  11   9      996.73      956.27     27.76 o 
   1  11   9      740.21      716.24     11.36 o 
   2  11   9       13.16       10.73      3.78 o 
   3  11   9      300.62      286.68      7.61 o 
   4  11   9      274.12      252.09      7.46 o 
   5  11   9      433.92      431.30      6.40 o 
   6  11   9       18.52       16.35      4.30 o 
   7  11   9      316.39      367.59      6.99 o 
   8  11   9       18.14       32.37     13.72 o 
   1  12   9      516.06      498.97      9.70 o 
   2  12   9     1115.86     1098.50     15.11 o 
   3  12   9        7.05       -3.51      4.07 o 
   4  12   9      746.55      728.64     11.92 o 
   5  12   9        6.96        2.10      4.26 o 
   6  12   9       43.48       45.20      4.96 o 
   7  12   9       24.61       21.42      5.45 o 
   0  13   9     1039.09     1092.60     21.94 o 
   1  13   9      531.24      548.68     10.96 o 
   2  13   9       23.37       21.87      4.79 o 
   3  13   9      260.76      250.62      8.25 o 
   4  13   9      216.53      218.81      7.79 o 
   5  13   9       68.23       54.20      5.32 o 
   6  13   9       85.85       67.44      5.70 o 
   7  13   9       81.28       83.45     18.97 o 
   1  14   9      202.61      234.48      8.24 o 
   2  14   9      142.87      122.49      6.92 o 
   3  14   9      618.54      622.47     11.82 o 
   4  14   9       22.58       15.81      5.06 o 
   5  14   9      115.03      105.19      6.42 o 
   6  14   9       10.27       -5.89      5.91 o 
   0  15   9      269.61      270.98     12.76 o 
   1  15   9       11.45        0.15      4.97 o 
   2  15   9       27.80       34.36      5.84 o 
   3  15   9       24.41       24.79      5.56 o 
   4  15   9      188.24      204.88      8.56 o 
   1  16   9      152.36      157.73      8.52 o 
   2  16   9      159.12      156.04      8.05 o 
   0   0  10      246.47      246.42      9.57 o 
   2   0  10      850.28      756.99     16.77 o 
   4   0  10      860.00      857.12      8.05 o 
   6   0  10     2644.48     2733.20     21.68 o 
   8   0  10       72.89       94.67      4.32 o 
  10   0  10      382.45      336.44      8.50 o 
   1   1  10      678.88      702.94     14.31 o 
   2   1  10     1657.08     1409.72     15.18 o 
   3   1  10      609.68      749.76      5.81 o 
   4   1  10       28.10       28.62      1.60 o 
   5   1  10     2506.65     2524.69     14.11 o 
   6   1  10      150.87      154.21      3.14 o 
   7   1  10      625.40      612.87      5.67 o 
   8   1  10       58.06       62.74      3.56 o 
   9   1  10     1786.27     1716.59     13.80 o 
  10   1  10       22.89       25.01      3.47 o 
  11   1  10       34.81       41.99      4.02 o 
   0   2  10      200.91      191.35      8.56 o 
   1   2  10     1882.47     1608.36     17.04 o 
   2   2  10    11938.81    12478.03     90.75 o 
   3   2  10     3879.31     3756.85     22.97 o 
   4   2  10      323.38      308.35      3.55 o 
   5   2  10      427.73      363.82      4.03 o 
   6   2  10      913.44      893.39      7.68 o 
   7   2  10      174.07      174.72      3.45 o 
   8   2  10        9.46       13.67      2.27 o 
   9   2  10      110.27      132.37      5.79 o 
  10   2  10       63.32       53.93      3.79 o 
  11   2  10       52.64       53.72      4.24 o 
   1   3  10      938.82     1054.58      6.90 o 
   2   3  10    14253.51    13732.50     95.35 o 
   3   3  10      116.84      104.41      3.05 o 
   4   3  10      318.42      327.90      3.70 o 
   5   3  10      986.54     1050.27      7.91 o 
   6   3  10      240.17      255.58      3.35 o 
   7   3  10      159.29      157.36      3.47 o 
   8   3  10      246.19      247.51      5.05 o 
   9   3  10       19.77       12.34      3.21 o 
  10   3  10       88.57       97.99      4.31 o 
  11   3  10       20.26       12.59      3.89 o 
   0   4  10      715.76      736.98     13.66 o 
   1   4  10     2596.78     2540.44     18.15 o 
   2   4  10       45.10       55.88      2.15 o 
   3   4  10     1582.46     1519.80     12.54 o 
   4   4  10       51.52       29.43      1.72 o 
   5   4  10      786.11      695.03      6.02 o 
   6   4  10      571.37      582.16      5.60 o 
   7   4  10       98.42      100.89      3.09 o 
   8   4  10      126.99      115.99      3.48 o 
   9   4  10       34.94       26.27      3.71 o 
  10   4  10      843.62      852.33      9.23 o 
  11   4  10       20.88       17.59      3.94 o 
   1   5  10      938.81      982.79      7.88 o 
   2   5  10     1443.56     1269.55     12.36 o 
   3   5  10     1029.59      908.71      7.20 o 
   4   5  10       27.43       26.92      1.77 o 
   5   5  10     2226.64     2121.08     14.23 o 
   6   5  10      197.63      200.12      3.79 o 
   7   5  10      283.57      296.79      4.09 o 
   8   5  10       23.79       13.43      2.44 o 
   9   5  10     1016.59     1028.48      9.89 o 
  10   5  10       14.87       15.32      3.57 o 
  11   5  10       45.65       43.27      4.25 o 
   0   6  10      196.93      186.93      8.04 o 
   1   6  10       55.40       47.18      3.24 o 
   2   6  10      326.36      283.53      3.68 o 
   3   6  10       20.39       10.88      1.52 o 
   4   6  10      184.37      190.62      3.38 o 
   5   6  10      536.93      497.93      5.88 o 
   6   6  10     1964.51     1940.23     13.45 o 
   7   6  10       49.41       46.06      2.78 o 
   8   6  10      514.12      522.51      5.86 o 
   9   6  10        5.23        3.83      3.14 o 
  10   6  10      709.74      737.72      8.63 o 
   1   7  10      156.55      129.73      5.28 o 
   2   7  10      671.14      563.82      5.61 o 
   3   7  10      118.43       98.55      3.02 o 
   4   7  10      200.70      174.16      3.53 o 
   5   7  10      185.29      216.33      3.88 o 
   6   7  10      610.70      604.71      6.00 o 
   7   7  10      788.97      817.07      7.99 o 
   8   7  10        8.38        3.25      2.60 o 
   9   7  10      439.62      439.00      6.42 o 
  10   7  10        4.54        1.76      3.92 o 
   0   8  10      142.62      128.06      7.23 o 
   1   8  10     2821.01     2801.21     23.59 o 
   2   8  10      394.33      461.50      5.10 o 
   3   8  10      213.61      244.07      4.04 o 
   4   8  10      119.58      123.98      3.74 o 
   5   8  10     1280.08     1267.88     11.58 o 
   6   8  10      171.60      173.66      4.36 o 
   7   8  10      220.36      205.91      4.98 o 
   8   8  10       40.58       34.41      3.09 o 
   9   8  10        3.78        4.09      3.60 o 
  10   8  10       46.57       47.45      4.43 o 
   1   9  10      169.48      182.20      6.86 o 
   2   9  10     2342.63     2332.55     17.91 o 
   3   9  10      327.62      329.38      4.74 o 
   4   9  10      194.23      198.19      4.31 o 
   5   9  10       29.35       30.23      2.78 o 
   6   9  10      907.00      962.16      9.65 o 
   7   9  10       23.31       20.38      3.10 o 
   8   9  10        1.68        5.48      3.02 o 
   9   9  10      155.23      161.81      6.70 o 
   0  10  10       11.12        6.18      4.85 o 
   1  10  10      528.85      494.58      9.02 o 
   2  10  10      191.84      168.51      8.82 o 
   3  10  10      182.51      170.13      6.54 o 
   4  10  10       12.51        8.98      2.50 o 
   5  10  10      274.65      302.63      5.39 o 
   6  10  10      710.11      770.85      8.60 o 
   7  10  10       50.68       67.60      4.06 o 
   8  10  10       42.79       46.19      5.67 o 
   9  10  10        5.59        6.84      3.78 o 
   1  11  10        3.78       21.32      4.35 o 
   2  11  10      568.13      514.72      9.36 o 
   3  11  10      165.61      155.28      6.64 o 
   4  11  10       28.54       18.68      4.26 o 
   5  11  10      875.79      894.29     13.18 o 
   6  11  10       68.35       66.44      5.16 o 
   7  11  10      131.47      138.02      7.84 o 
   8  11  10       20.54        9.30     11.69 o 
   0  12  10      257.27      250.53     10.94 o 
   1  12  10      797.78      780.87     12.61 o 
   2  12  10      491.56      518.09     10.80 o 
   3  12  10       15.71        7.56      4.26 o 
   4  12  10       53.23       44.70      6.77 o 
   5  12  10       31.48       21.64      4.72 o 
   6  12  10      333.71      336.05      9.53 o 
   7  12  10       15.29        2.61     15.72 o 
   1  13  10      119.40      132.37      6.82 o 
   2  13  10      829.97      787.73     12.81 o 
   3  13  10      173.88      172.39      7.29 o 
   4  13  10       12.61        6.78      4.74 o 
   5  13  10      145.08      126.78      9.56 o 
   6  13  10       52.60       58.68      5.62 o 
   0  14  10       17.08       16.66      7.16 o 
   1  14  10      336.90      329.25      9.11 o 
   2  14  10        8.83        7.33      4.72 o 
   3  14  10      558.04      534.73     10.91 o 
   4  14  10        4.30       -4.87      4.87 o 
   5  14  10      168.14      184.52      8.22 o 
   1  15  10       25.02       18.14      5.31 o 
   2  15  10      936.12      915.19     14.98 o 
   3  15  10       26.44       17.33      5.60 o 
   4  15  10       17.77       20.04      5.70 o 
   0  16  10        1.29       -3.09      7.27 o 
   1  16  10      218.85      208.18      8.55 o 
   2   0  11    10200.61    10123.52    163.66 o 
   4   0  11     4762.10     5126.50     63.17 o 
   6   0  11     1748.57     1676.05     14.40 o 
   8   0  11      170.77      130.82      5.15 o 
  10   0  11      183.39      169.10      9.19 o 
   0   1  11     1005.70      923.33     15.51 o 
   1   1  11     2520.46     2531.76     25.61 o 
   2   1  11      174.43      162.58      4.78 o 
   3   1  11     4608.79     4910.47     37.00 o 
   4   1  11     1186.57     1226.40      8.78 o 
   5   1  11     1382.78     1484.93      9.03 o 
   6   1  11      568.76      539.18      5.20 o 
   7   1  11      414.31      406.39      5.08 o 
   8   1  11      336.87      324.98      4.56 o 
   9   1  11      407.08      394.79      6.06 o 
  10   1  11      461.29      428.27      6.72 o 
  11   1  11       96.21       96.44      4.45 o 
   1   2  11      733.90      714.49      9.26 o 
   2   2  11     1067.30      911.11      7.77 o 
   3   2  11     1698.71     1722.38     12.17 o 
   4   2  11     1101.94     1128.64      8.24 o 
   5   2  11     1665.80     1674.10     11.50 o 
   6   2  11     1048.04     1066.21      7.19 o 
   7   2  11      160.72      165.25      3.49 o 
   8   2  11        1.46        3.68      2.29 o 
   9   2  11     1668.90     1632.06     13.40 o 
  10   2  11       29.76       28.13      3.53 o 
  11   2  11      120.64      117.32      6.79 o 
   0   3  11     9318.22     9163.37     73.54 o 
   1   3  11      261.44      293.85      2.51 o 
   2   3  11      247.51      205.02      3.10 o 
   3   3  11        9.21        2.49      1.42 o 
   4   3  11     3039.41     2974.12     18.81 o 
   5   3  11      211.74      218.91      3.48 o 
   6   3  11     2990.66     2914.39     16.34 o 
   7   3  11      161.54      151.31      3.58 o 
   8   3  11      333.67      323.32      4.66 o 
   9   3  11        2.39       -0.87      3.09 o 
  10   3  11      654.69      631.21      7.72 o 
  11   3  11        5.98       -3.77      3.77 o 
   1   4  11     2116.60     2317.98     16.75 o 
   2   4  11     4210.00     4212.59     29.46 o 
   3   4  11      688.46      672.63      5.80 o 
   4   4  11      229.96      227.31      3.42 o 
   5   4  11      627.38      634.57      5.78 o 
   6   4  11      273.22      241.35      3.80 o 
   7   4  11      529.95      501.63      5.40 o 
   8   4  11      321.23      303.56      5.04 o 
   9   4  11      603.19      580.07     10.13 o 
  10   4  11       76.96       73.84      4.14 o 
  11   4  11       39.57       43.83      4.11 o 
   0   5  11     1817.53     1990.74     29.68 o 
   1   5  11     6246.02     6485.68     70.93 o 
   2   5  11      425.34      419.80      4.53 o 
   3   5  11     1151.24     1104.27      8.46 o 
   4   5  11       87.36       72.24      2.41 o 
   5   5  11      582.92      571.45      5.49 o 
   6   5  11     1010.91     1009.71      8.14 o 
   7   5  11      490.18      479.12      5.27 o 
   8   5  11       21.65       20.58      2.72 o 
   9   5  11       72.44       74.83      3.80 o 
  10   5  11       44.82       43.30      3.87 o 
   1   6  11      118.57      130.43      7.92 o 
   2   6  11     4822.98     4746.14     33.79 o 
   3   6  11      112.86       94.56      2.92 o 
   4   6  11      217.30      193.16      3.49 o 
   5   6  11      275.81      264.89      4.31 o 
   6   6  11      774.62      760.48      6.88 o 
   7   6  11      123.38      122.01      3.86 o 
   8   6  11     1381.64     1387.82     10.49 o 
   9   6  11        2.35       -3.04      3.04 o 
  10   6  11       64.70       81.55      4.50 o 
   0   7  11      798.06      805.45     20.26 o 
   1   7  11     1466.90     1507.72     17.19 o 
   2   7  11      666.19      677.47      7.33 o 
   3   7  11      528.68      547.25      5.86 o 
   4   7  11     1055.33      999.26      8.26 o 
   5   7  11     1623.52     1569.92     11.91 o 
   6   7  11      291.64      313.59      4.57 o 
   7   7  11      708.48      721.57      7.42 o 
   8   7  11       52.66       46.66      3.19 o 
   9   7  11       38.69       44.33      4.02 o 
  10   7  11       96.22      102.32      4.91 o 
   1   8  11      851.78      902.17     12.11 o 
   2   8  11     2029.78     1974.60     15.11 o 
   3   8  11      448.50      404.17      5.90 o 
   4   8  11       24.67       27.86      2.53 o 
   5   8  11     1166.04     1198.65     10.85 o 
   6   8  11       17.69       19.34      2.68 o 
   7   8  11      395.61      416.58      6.33 o 
   8   8  11       94.38       92.00      3.71 o 
   9   8  11      212.68      216.48      5.96 o 
   0   9  11     2257.50     2171.48     33.65 o 
   1   9  11        4.61        2.23      3.38 o 
   2   9  11     2832.28     2713.41     28.67 o 
   3   9  11      162.44      182.13      3.86 o 
   4   9  11      868.64      834.67      8.34 o 
   5   9  11      546.20      511.36      6.64 o 
   6   9  11      857.18      890.41      9.23 o 
   7   9  11       27.16       18.85      3.16 o 
   8   9  11       39.13       56.87      3.46 o 
   9   9  11       19.05       21.84      4.04 o 
   1  10  11       96.19      107.57      5.65 o 
   2  10  11      117.98       95.59      5.20 o 
   3  10  11      323.16      274.40      8.67 o 
   4  10  11      148.07      119.10      6.14 o 
   5  10  11      602.22      609.64     10.45 o 
   6  10  11      461.62      463.40      9.45 o 
   7  10  11      250.66      289.27      8.96 o 
   8  10  11      102.81      104.48      5.51 o 
   0  11  11      206.28      218.83     15.34 o 
   1  11  11      988.80      947.91     16.69 o 
   2  11  11       19.12       12.75      4.34 o 
   3  11  11      401.98      400.49      8.95 o 
   4  11  11      117.05       88.31      5.57 o 
   5  11  11      497.95      525.16     13.02 o 
   6  11  11       64.61       58.28      5.16 o 
   7  11  11      109.26      118.64      9.26 o 
   8  11  11       13.61       -4.08     11.67 o 
   1  12  11      317.24      303.19      8.51 o 
   2  12  11     1365.14     1367.18     17.83 o 
   3  12  11       14.36        7.81      4.37 o 
   4  12  11      507.26      483.76      9.99 o 
   5  12  11       10.86        1.10      4.55 o 
   6  12  11       98.77      105.14      6.29 o 
   7  12  11       11.63        1.87      7.01 o 
   0  13  11      516.08      447.86     14.40 o 
   1  13  11      337.74      317.46      9.01 o 
   2  13  11      138.14      138.43      7.35 o 
   3  13  11      239.29      242.17     13.92 o 
   4  13  11       87.80       76.88      5.65 o 
   5  13  11       78.37       81.79      5.92 o 
   6  13  11      136.23      122.39      8.84 o 
   1  14  11      269.01      217.96      7.94 o 
   2  14  11      289.31      293.48      8.95 o 
   3  14  11      185.19      197.48      8.38 o 
   4  14  11        1.16       -3.81      5.01 o 
   5  14  11      106.43       97.97      6.61 o 
   0  15  11       65.41       57.16      8.61 o 
   1  15  11        5.52       -4.21      5.07 o 
   2  15  11       28.93       32.90      5.88 o 
   3  15  11       16.30        9.26      5.54 o 
   0   0  12     2690.75     2397.04     48.54 o 
   4   0  12    11697.82    12034.66    127.97 o 
   6   0  12       66.31       73.33      3.22 o 
   8   0  12     2376.57     2355.04     21.95 o 
  10   0  12       70.38       64.44      7.17 o 
   1   1  12     3242.95     3053.11     30.30 o 
   2   1  12        2.69       -1.39      2.30 o 
   3   1  12     9044.78     9332.60     77.22 o 
   4   1  12      181.50      154.44      5.54 o 
   5   1  12      618.95      629.76      4.90 o 
   6   1  12       75.34       61.92      2.05 o 
   7   1  12      184.87      194.53      3.76 o 
   8   1  12      965.70      960.98      8.01 o 
   9   1  12       95.07       92.16      3.99 o 
  10   1  12       84.21       81.28      4.15 o 
  11   1  12       52.31       53.46      4.19 o 
   0   2  12     4531.44     4795.21     63.90 o 
   1   2  12      232.47      202.85      5.11 o 
   2   2  12      381.79      383.81      6.76 o 
   3   2  12      485.36      452.61      4.66 o 
   4   2  12     1485.20     1466.38     10.21 o 
   5   2  12      464.90      460.63      4.74 o 
   6   2  12      130.13      124.34      2.76 o 
   7   2  12     1408.95     1397.69     11.49 o 
   8   2  12      253.52      240.70      4.33 o 
   9   2  12      436.24      431.69      6.33 o 
  10   2  12       21.36        9.47      3.55 o 
  11   2  12      404.17      423.71     10.81 o 
   1   3  12       80.40       71.28      2.69 o 
   2   3  12       80.32       80.05      2.44 o 
   3   3  12       50.39       57.28      2.19 o 
   4   3  12     2891.48     2829.50     18.09 o 
   5   3  12      194.58      198.82      3.38 o 
   6   3  12      220.44      202.89      3.69 o 
   7   3  12       71.23       80.85      2.84 o 
   8   3  12     2472.21     2492.51     16.26 o 
   9   3  12       61.51       60.70      3.69 o 
  10   3  12      226.59      224.18      6.51 o 
  11   3  12       16.98       14.54      3.72 o 
   0   4  12    11092.90    11908.76    159.22 o 
   1   4  12     1167.39     1206.33     10.12 o 
   2   4  12      166.99      156.87      2.96 o 
   3   4  12     1209.05     1228.22      9.21 o 
   4   4  12     1223.13     1158.87      9.08 o 
   5   4  12      412.04      366.78      4.35 o 
   6   4  12       34.60       24.18      2.18 o 
   7   4  12     2329.67     2316.04     15.22 o 
   8   4  12       45.41       28.09      2.80 o 
   9   4  12      103.14       89.94      3.89 o 
  10   4  12       10.87        7.35      3.47 o 
   1   5  12     5822.66     5932.12     56.17 o 
   2   5  12        9.62       11.68      1.59 o 
   3   5  12     2456.60     2306.39     17.36 o 
   4   5  12        1.94        4.54      1.83 o 
   5   5  12      393.74      368.93      4.50 o 
   6   5  12      235.78      207.87      3.77 o 
   7   5  12      319.74      332.87      4.65 o 
   8   5  12      768.47      746.29      7.95 o 
   9   5  12       40.06       37.64      3.61 o 
  10   5  12       15.27       11.80      3.55 o 
   0   6  12    11127.16    11688.17    159.44 o 
   1   6  12       50.16       34.09      3.52 o 
   2   6  12        6.15        8.43      2.23 o 
   3   6  12        3.04       -0.13      1.85 o 
   4   6  12     4275.39     4152.53     27.35 o 
   5   6  12      665.31      602.74      6.18 o 
   6   6  12       91.52       80.53      2.91 o 
   7   6  12      140.43      122.63      4.66 o 
   8   6  12       98.09      139.71      4.12 o 
   9   6  12       10.31        9.86      3.32 o 
  10   6  12       20.39       18.79      4.62 o 
   1   7  12     1183.10     1120.19     14.14 o 
   2   7  12        1.19        5.25      3.62 o 
   3   7  12     1757.41     1828.89     14.46 o 
   4   7  12      675.91      680.57      7.14 o 
   5   7  12      786.58      764.95      7.95 o 
   6   7  12      188.77      191.55      4.43 o 
   7   7  12      636.69      672.77      8.59 o 
   8   7  12      240.35      234.05      4.99 o 
   9   7  12       22.68       14.28      3.87 o 
  10   7  12       51.94       53.95      4.64 o 
   0   8  12      437.81      435.03     11.57 o 
   1   8  12      284.16      278.67      7.04 o 
   2   8  12       27.81       22.84      3.92 o 
   3   8  12      449.50      436.94      5.27 o 
   4   8  12      338.26      334.62      4.99 o 
   5   8  12      487.94      506.81      6.39 o 
   6   8  12       12.45        3.97      2.79 o 
   7   8  12      617.12      605.04      7.61 o 
   8   8  12        4.69        7.63      3.00 o 
   9   8  12       90.11       97.50      4.72 o 
   1   9  12       20.37       11.63      3.63 o 
   2   9  12        2.45        5.56      3.73 o 
   3   9  12      153.90      139.56      5.92 o 
   4   9  12     1357.75     1345.04     16.74 o 
   5   9  12      246.88      239.83      4.97 o 
   6   9  12      100.42      105.08      4.29 o 
   7   9  12       93.75       87.59      4.62 o 
   8   9  12      745.37      757.54     10.21 o 
   9   9  12       10.42        4.71      3.95 o 
   0  10  12     1156.59     1058.78     20.28 o 
   1  10  12        9.85       11.99      3.90 o 
   2  10  12      114.32       92.86      5.35 o 
   3  10  12      786.36      746.07     11.78 o 
   4  10  12     1028.05     1042.53     14.29 o 
   5  10  12      413.64      395.55      8.78 o 
   6  10  12       84.33       90.92      6.45 o 
   7  10  12      515.59      527.29     24.56 o 
   8  10  12       15.29       19.03      6.72 o 
   1  11  12     1593.97     1573.05     19.58 o 
   2  11  12       61.28       49.17      4.88 o 
   3  11  12      828.59      831.45     12.71 o 
   4  11  12      348.59      314.48      8.29 o 
   5  11  12      149.47      163.85      7.15 o 
   6  11  12       21.99       11.19      4.65 o 
   7  11  12       80.95       78.02      8.27 o 
   8  11  12      186.05      162.43     18.51 o 
   0  12  12     1823.59     1835.73     31.33 o 
   1  12  12      187.49      179.99      7.53 o 
   2  12  12      101.21       89.19      5.77 o 
   3  12  12        0.51       -4.34      4.34 o 
   4  12  12      674.12      679.01     14.11 o 
   5  12  12        8.51        6.12      4.72 o 
   6  12  12       30.69       27.18      5.16 o 
   7  12  12        4.58       -4.43      6.92 o 
   1  13  12      506.84      483.07     10.58 o 
   2  13  12       72.70       62.92      5.76 o 
   3  13  12      474.68      451.41     10.27 o 
   4  13  12      181.08      185.18      7.91 o 
   5  13  12       29.23       21.37      5.25 o 
   6  13  12        4.06       -4.43      5.10 o 
   0  14  12       12.82        9.54      6.75 o 
   1  14  12       30.55       21.12      5.12 o 
   2  14  12       42.96       35.15      5.55 o 
   3  14  12        1.33        4.98      5.26 o 
   4  14  12       51.57       38.87      5.77 o 
   5  14  12      140.54      111.81      7.15 o 
   1  15  12        6.43       -3.75      5.59 o 
   2  15  12        1.80        2.56      5.55 o 
   3  15  12       43.97       36.96      5.79 o 
   2   0  13     2039.39     2018.44     30.20 o 
   4   0  13     1293.78     1284.00     16.35 o 
   6   0  13      268.79      275.17      4.94 o 
   8   0  13     1160.47     1173.22     13.05 o 
  10   0  13      142.93      132.04      6.81 o 
   0   1  13      262.20      176.94      8.09 o 
   1   1  13     2584.99     2541.37     41.81 o 
   2   1  13      158.03      170.45      5.24 o 
   3   1  13     2467.66     2495.85     25.62 o 
   4   1  13      751.04      687.23      6.73 o 
   5   1  13      669.57      650.25      5.09 o 
   6   1  13      277.51      274.40      3.49 o 
   7   1  13      664.85      672.12      6.23 o 
   8   1  13      237.05      233.80      4.34 o 
   9   1  13      175.82      182.65      4.93 o 
  10   1  13      183.24      177.84      5.36 o 
  11   1  13       35.58       35.77      4.20 o 
   1   2  13     1283.58     1118.22     15.09 o 
   2   2  13      490.35      458.72      7.63 o 
   3   2  13     3778.12     3515.68     25.40 o 
   4   2  13      425.11      415.89      4.45 o 
   5   2  13      875.85      851.07      7.01 o 
   6   2  13      277.46      279.71      3.52 o 
   7   2  13      301.57      302.36      4.31 o 
   8   2  13       38.89       38.42      2.69 o 
   9   2  13      763.31      728.36      8.08 o 
  10   2  13       36.66       40.76      3.84 o 
   0   3  13     4413.67     4073.95     68.37 o 
   1   3  13      132.60      155.39      2.77 o 
   2   3  13      938.24      904.61      7.85 o 
   3   3  13       30.87       34.25      2.07 o 
   4   3  13     1196.07     1171.85      9.21 o 
   5   3  13      204.54      186.37      3.45 o 
   6   3  13     1366.24     1388.02     10.32 o 
   7   3  13       17.09       10.87      2.28 o 
   8   3  13      141.73      158.44      5.27 o 
   9   3  13       55.81       54.03      3.62 o 
  10   3  13      248.81      250.43      8.13 o 
   1   4  13     1745.99     1621.69     12.36 o 
   2   4  13     1133.31     1166.89      9.63 o 
   3   4  13     1696.39     1631.58     12.89 o 
   4   4  13      814.57      792.34      6.90 o 
   5   4  13      877.51      894.31      7.36 o 
   6   4  13      153.00      167.42      3.61 o 
   7   4  13       58.03       72.64      2.91 o 
   8   4  13      174.57      178.56      4.38 o 
   9   4  13      324.03      292.25      5.68 o 
  10   4  13        6.33        0.54      3.44 o 
   0   5  13      800.11      791.60     15.69 o 
   1   5  13     1922.06     1896.84     24.87 o 
   2   5  13       50.61       49.40      1.96 o 
   3   5  13      440.39      405.91      5.03 o 
   4   5  13       22.08       30.16      2.67 o 
   5   5  13     1213.28     1204.15      9.69 o 
   6   5  13      232.14      220.91      4.05 o 
   7   5  13      502.33      483.86      7.32 o 
   8   5  13       22.78       21.13      2.70 o 
   9   5  13       95.22       96.64      4.07 o 
  10   5  13       17.24       16.93      3.62 o 
   1   6  13       77.55       70.79      4.12 o 
   2   6  13      927.66      865.54      9.43 o 
   3   6  13      121.00      108.55      3.86 o 
   4   6  13       32.34       41.67      2.27 o 
   5   6  13      190.92      179.67      3.93 o 
   6   6  13      503.87      517.49      5.68 o 
   7   6  13       48.05       43.70      4.81 o 
   8   6  13     1061.94     1043.02      9.43 o 
   9   6  13        0.09       -2.93      3.59 o 
  10   6  13       63.74       61.08      6.82 o 
   0   7  13     1001.45     1009.44     18.62 o 
   1   7  13      519.93      486.04      8.71 o 
   2   7  13       96.99       85.03      4.84 o 
   3   7  13      703.88      624.79      9.63 o 
   4   7  13     1272.23     1209.66     10.65 o 
   5   7  13      433.99      426.00      5.92 o 
   6   7  13       97.31       73.87      3.36 o 
   7   7  13     1074.55     1077.89     12.17 o 
   8   7  13       38.63       43.53      3.28 o 
   9   7  13       73.57       71.38      4.47 o 
   1   8  13     1497.28     1477.85     17.63 o 
   2   8  13      791.14      780.05     11.59 o 
   3   8  13      515.31      497.12      9.16 o 
   4   8  13       55.50       43.11      4.31 o 
   5   8  13      583.74      561.70      6.86 o 
   6   8  13       13.62       16.02      2.92 o 
   7   8  13      198.52      187.45      6.24 o 
   8   8  13      114.31      122.68      4.28 o 
   9   8  13      111.30      114.07      4.89 o 
   0   9  13     1374.02     1315.15     33.59 o 
   1   9  13        3.23        0.18      3.73 o 
   2   9  13      362.47      349.10      8.26 o 
   3   9  13       68.31       55.16      4.55 o 
   4   9  13      916.41      941.23     13.41 o 
   5   9  13       90.94       84.79      5.20 o 
   6   9  13      313.84      324.33      8.00 o 
   7   9  13       16.20        7.03      6.31 o 
   8   9  13       42.06       32.42      7.78 o 
   9   9  13       33.59       29.38      5.68 o 
   1  10  13      550.15      540.38     10.04 o 
   2  10  13      100.40       92.75      5.37 o 
   3  10  13      584.85      577.94     10.43 o 
   4  10  13      201.56      235.79      7.40 o 
   5  10  13      242.78      212.60      7.55 o 
   6  10  13       70.49       68.27      5.22 o 
   7  10  13       32.61       23.18      8.92 o 
   8  10  13      245.66      268.01     12.28 o 
   0  11  13     1036.12     1028.50     20.79 o 
   1  11  13      695.33      629.06     14.81 o 
   2  11  13       17.85       18.68      8.92 o 
   3  11  13      472.40      492.50     13.40 o 
   4  11  13      112.18       99.14      5.96 o 
   5  11  13      263.82      255.76      8.00 o 
   6  11  13        9.17        1.89      4.56 o 
   7  11  13      118.79      128.56      9.83 o 
   1  12  13      118.83      119.62     15.09 o 
   2  12  13      636.51      594.95     11.05 o 
   3  12  13        8.90       -0.33      4.69 o 
   4  12  13      400.68      389.20     12.32 o 
   5  12  13       21.36       11.43      5.06 o 
   6  12  13       75.23       72.26      5.80 o 
   0  13  13      932.15      929.41     22.34 o 
   1  13  13      244.23      242.23      8.57 o 
   2  13  13        4.16        1.05      5.04 o 
   3  13  13      132.10      115.54      7.01 o 
   4  13  13      172.50      193.45      8.27 o 
   5  13  13       77.89       67.25      6.15 o 
   1  14  13      140.20      158.71      7.90 o 
   2  14  13       46.26       34.91      5.64 o 
   3  14  13      203.60      184.37      8.28 o 
   4  14  13        2.77       -0.29      5.33 o 
   0  15  13      473.26      498.09     16.29 o 
   1  15  13       17.09       10.17      7.54 o 
   2  15  13       12.42       12.94      5.76 o 
   0   0  14      127.88      103.43     10.00 o 
   2   0  14      800.34      874.92     16.05 o 
   4   0  14      549.65      553.96      9.39 o 
   6   0  14     2313.06     2182.54     25.62 o 
   8   0  14      144.09      159.43      5.78 o 
  10   0  14      399.24      393.66      9.45 o 
   1   1  14     1181.16     1195.87     14.17 o 
   2   1  14      461.87      420.36      7.49 o 
   3   1  14      725.79      711.16      9.96 o 
   4   1  14       62.71       55.99      2.30 o 
   5   1  14      462.11      438.79      4.78 o 
   6   1  14      311.88      306.95      4.74 o 
   7   1  14      304.30      305.27      4.44 o 
   8   1  14       17.36       14.06      2.57 o 
   9   1  14      722.82      698.63      7.98 o 
  10   1  14       56.06       43.78      3.91 o 
   0   2  14      193.80      167.71     19.59 o 
   1   2  14     1461.83     1308.83     15.18 o 
   2   2  14      436.89      478.51      8.02 o 
   3   2  14     2333.36     2302.55     17.48 o 
   4   2  14      149.21      134.16      3.31 o 
   5   2  14     1317.28     1228.08      9.23 o 
   6   2  14      939.80      907.06      6.61 o 
   7   2  14      127.88      128.32      4.30 o 
   8   2  14       11.05       13.89      2.54 o 
   9   2  14      110.55      116.87      4.32 o 
  10   2  14       43.03       23.41      3.78 o 
   1   3  14      145.16      150.15      5.54 o 
   2   3  14     4786.22     4770.49     33.65 o 
   3   3  14      142.28      144.34      4.24 o 
   4   3  14       57.59       70.15      2.77 o 
   5   3  14      224.61      219.32      3.68 o 
   6   3  14        0.26       16.30      2.20 o 
   7   3  14        7.37        4.97      2.30 o 
   8   3  14      218.89      214.49      4.23 o 
   9   3  14       33.25       25.11      3.82 o 
  10   3  14       55.36       58.82      4.50 o 
   0   4  14      334.85      332.02     10.06 o 
   1   4  14     2983.09     2900.14     22.41 o 
   2   4  14     1102.61     1047.89      8.83 o 
   3   4  14     2109.52     2026.29     15.55 o 
   4   4  14       49.32       36.92      2.22 o 
   5   4  14      337.31      281.14      4.31 o 
   6   4  14      327.34      329.68      4.56 o 
   7   4  14      149.34      163.12      5.29 o 
   8   4  14       50.94       49.64      2.87 o 
   9   4  14       58.12       57.58      3.77 o 
  10   4  14      164.67      154.85      5.19 o 
   1   5  14      282.93      308.44      6.96 o 
   2   5  14      688.32      657.42      6.33 o 
   3   5  14      449.90      403.86      5.11 o 
   4   5  14       86.10       92.35      3.53 o 
   5   5  14     1926.19     1886.46     13.92 o 
   6   5  14       22.66       20.21      2.52 o 
   7   5  14      397.16      437.45      6.21 o 
   8   5  14       25.61       19.39      2.78 o 
   9   5  14      467.48      450.24      6.88 o 
  10   5  14        7.09        2.24      3.86 o 
   0   6  14       33.47       18.52      7.42 o 
   1   6  14      377.02      338.47      7.31 o 
   2   6  14      330.67      287.33      6.05 o 
   3   6  14       42.97       35.69      2.30 o 
   4   6  14      361.53      350.12      5.17 o 
   5   6  14       41.31       34.94      2.77 o 
   6   6  14     1189.41     1189.37     10.86 o 
   7   6  14       45.09       43.42      3.72 o 
   8   6  14      204.69      198.62      4.93 o 
   9   6  14       12.33       14.20      3.69 o 
   1   7  14        4.14        7.12      3.58 o 
   2   7  14      456.39      455.88      8.79 o 
   3   7  14       77.40       62.55      4.43 o 
   4   7  14      101.61       88.96      3.15 o 
   5   7  14      123.84      131.04      5.10 o 
   6   7  14      278.59      278.88      5.31 o 
   7   7  14      379.96      386.79      7.95 o 
   8   7  14       29.09       37.36      3.33 o 
   9   7  14      399.88      396.78      7.19 o 
   0   8  14       16.44       10.76      5.00 o 
   1   8  14     1772.74     1676.99     42.05 o 
   2   8  14      347.51      300.48      7.57 o 
   3   8  14      153.95      165.77      6.57 o 
   4   8  14      104.50      101.16      5.50 o 
   5   8  14      834.92      799.81     12.15 o 
   6   8  14       86.26       65.77      4.86 o 
   7   8  14      131.60      125.61      9.22 o 
   8   8  14       28.04       30.74      4.32 o 
   9   8  14        8.53       17.84      5.11 o 
   1   9  14       86.72       75.83      4.94 o 
   2   9  14     1839.50     1792.09     20.84 o 
   3   9  14      147.98      139.51      6.54 o 
   4   9  14      174.18      164.27      6.99 o 
   5   9  14      100.52       93.54      5.81 o 
   6   9  14      128.32      136.64      8.33 o 
   7   9  14        5.44        0.44      6.20 o 
   8   9  14       18.45       20.62      6.87 o 
   0  10  14        9.96        9.69      5.94 o 
   1  10  14      874.60      833.17     12.81 o 
   2  10  14        2.30       -3.28      4.09 o 
   3  10  14      303.64      286.80      8.15 o 
   4  10  14        9.39        2.26      4.37 o 
   5  10  14       99.38       80.93      5.50 o 
   6  10  14      252.07      240.20      8.02 o 
   7  10  14       55.09       69.37      8.15 o 
   8  10  14       25.07       18.87      7.28 o 
   1  11  14       19.23       27.48      6.23 o 
   2  11  14      161.15      140.81      6.98 o 
   3  11  14      196.64      193.73      7.32 o 
   4  11  14       11.94       -4.56      4.56 o 
   5  11  14      645.44      648.02     11.64 o 
   6  11  14        7.13        6.16      4.78 o 
   7  11  14       74.41       61.68      8.28 o 
   0  12  14      521.64      531.76     15.23 o 
   1  12  14      176.99      163.20      7.37 o 
   2  12  14      129.35      151.73      8.05 o 
   3  12  14       46.57       45.37      5.52 o 
   4  12  14       10.76        3.36      4.89 o 
   5  12  14       15.84       15.97      5.19 o 
   6  12  14      224.15      231.70      8.60 o 
   1  13  14       56.78       55.28      5.57 o 
   2  13  14      393.09      385.06      9.98 o 
   3  13  14       53.88       47.27      6.57 o 
   4  13  14       29.64       33.04      5.68 o 
   5  13  14       73.11       53.97      6.12 o 
   0  14  14       11.88        0.07      7.51 o 
   1  14  14      128.93      110.22      6.91 o 
   2  14  14        9.85        5.91      5.39 o 
   3  14  14      204.24      185.23      8.65 o 
   4  14  14        8.55        8.08      5.71 o 
   1  15  14       15.28       12.01      5.53 o 
   2   0  15     6804.76     6706.94     89.66 o 
   4   0  15      165.24      175.60      7.88 o 
   6   0  15      679.77      681.78      7.91 o 
   8   0  15      357.58      335.36      7.11 o 
  10   0  15       40.32       35.19      5.51 o 
   0   1  15      114.19       99.62     12.59 o 
   1   1  15     2785.47     2882.12     30.04 o 
   2   1  15       27.50       15.48      3.44 o 
   3   1  15     1617.99     1637.52     18.40 o 
   4   1  15      806.22      779.81      9.58 o 
   5   1  15      492.16      484.25      5.16 o 
   6   1  15      441.50      399.39      4.25 o 
   7   1  15      128.64      138.73      3.76 o 
   8   1  15      107.18      107.21      4.61 o 
   9   1  15      145.16      141.60      4.89 o 
  10   1  15      199.28      185.36      5.39 o 
   1   2  15      692.92      669.23     10.02 o 
   2   2  15     2928.52     2867.09     29.70 o 
   3   2  15      749.99      786.41      7.60 o 
   4   2  15      123.76      136.83      3.60 o 
   5   2  15     1141.80     1075.55      8.45 o 
   6   2  15       53.60       42.15      2.14 o 
   7   2  15      387.31      379.97      6.16 o 
   8   2  15      139.31      131.51      3.87 o 
   9   2  15      711.74      688.15      8.04 o 
  10   2  15        0.31       -3.49      3.49 o 
   0   3  15     4065.11     4015.66     56.56 o 
   1   3  15      216.17      198.16      6.02 o 
   2   3  15     1303.98     1286.36     10.95 o 
   3   3  15        3.68        0.61      1.95 o 
   4   3  15      731.30      719.24      7.29 o 
   5   3  15       63.73       71.78      3.33 o 
   6   3  15     1807.67     1789.69     12.79 o 
   7   3  15       11.15        7.68      2.39 o 
   8   3  15      145.34      159.56      4.23 o 
   9   3  15        9.53        8.45      3.63 o 
  10   3  15      202.22      190.18      5.65 o 
   1   4  15     1482.91     1538.58     12.86 o 
   2   4  15     1046.22     1113.75     10.04 o 
   3   4  15     1715.36     1655.65     13.30 o 
   4   4  15      366.34      357.11      5.13 o 
   5   4  15      442.21      453.40      5.36 o 
   6   4  15       95.06       94.51      3.18 o 
   7   4  15      319.21      293.04      4.65 o 
   8   4  15       49.05       47.09      3.16 o 
   9   4  15      370.22      356.65      7.45 o 
  10   4  15       10.10        3.15      3.67 o 
   0   5  15        2.03        1.52      6.60 o 
   1   5  15     2001.54     2015.36     22.35 o 
   2   5  15      330.00      309.94      4.12 o 
   3   5  15      868.13      916.82      8.46 o 
   4   5  15       30.53       31.07      2.62 o 
   5   5  15      763.66      810.76      7.55 o 
   6   5  15      380.43      367.44      9.52 o 
   7   5  15      514.75      513.15      6.81 o 
   8   5  15       68.77       63.88      3.41 o 
   9   5  15       78.67       76.12      4.53 o 
  10   5  15       29.73       16.93      4.89 o 
   1   6  15      122.67      102.71      5.47 o 
   2   6  15     2822.95     2747.74     40.21 o 
   3   6  15       41.05       40.30      2.49 o 
   4   6  15      326.86      302.19      4.92 o 
   5   6  15        3.59        0.61      2.61 o 
   6   6  15      912.80      914.24      9.16 o 
   7   6  15        8.05       -0.55      3.50 o 
   8   6  15      385.09      375.78      6.06 o 
   9   6  15       20.64       26.35      3.97 o 
   0   7  15      826.82      739.09     16.14 o 
   1   7  15      418.13      390.57      8.24 o 
   2   7  15      179.53      155.85      6.51 o 
   3   7  15      689.94      753.51     11.54 o 
   4   7  15      463.98      431.33      8.94 o 
   5   7  15      471.71      473.50      9.13 o 
   6   7  15       78.24       79.91      3.54 o 
   7   7  15      147.55      142.36      5.90 o 
   8   7  15       45.81       49.36      3.62 o 
   9   7  15       76.01       93.46      4.74 o 
   1   8  15      243.21      232.28      7.37 o 
   2   8  15      996.52     1005.77     13.87 o 
   3   8  15      239.15      231.11      7.31 o 
   4   8  15      147.02      142.02      6.62 o 
   5   8  15      635.94      635.31     10.86 o 
   6   8  15      112.94      118.59      6.18 o 
   7   8  15      304.41      348.21     12.14 o 
   8   8  15       21.57       24.86      6.88 o 
   0   9  15      691.71      642.02     23.97 o 
   1   9  15       35.42       25.54      4.33 o 
   2   9  15      483.12      459.89      9.32 o 
   3   9  15       12.96        9.12      4.20 o 
   4   9  15      470.94      468.37      9.65 o 
   5   9  15      293.39      284.67      8.17 o 
   6   9  15      495.65      529.99     10.13 o 
   7   9  15       33.05       29.50      7.02 o 
   8   9  15       23.48       24.90     16.04 o 
   1  10  15      213.73      167.53      7.02 o 
   2  10  15      229.87      214.74      7.65 o 
   3  10  15      221.82      206.73      7.62 o 
   4  10  15      140.61      141.19      7.01 o 
   5  10  15      241.56      233.34      7.81 o 
   6  10  15      101.82      101.50      6.19 o 
   7  10  15      209.82      209.67     11.63 o 
   0  11  15       12.85        2.77     10.06 o 
   1  11  15      694.06      687.27     12.20 o 
   2  11  15       73.43       52.98      5.36 o 
   3  11  15      245.57      213.81      7.75 o 
   4  11  15        3.49       -4.52      4.52 o 
   5  11  15      337.35      370.73      9.38 o 
   6  11  15       54.05       45.22      5.52 o 
   7  11  15       38.57       36.44      8.21 o 
   1  12  15       56.04       44.17      5.65 o 
   2  12  15      948.46      945.50     14.73 o 
   3  12  15       60.20       54.60      5.62 o 
   4  12  15      120.17       98.22      6.31 o 
   5  12  15      119.54      128.76      7.12 o 
   6  12  15      104.25      116.32      8.74 o 
   0  13  15      310.80      282.26     12.72 o 
   1  13  15      114.61       94.55      6.50 o 
   2  13  15       33.84       29.85      5.70 o 
   3  13  15       73.57       89.13      6.51 o 
   4  13  15       66.02       69.16      6.28 o 
   5  13  15      119.89      116.22      7.24 o 
   1  14  15       73.57       61.25      6.14 o 
   2  14  15      193.48      181.76      8.46 o 
   3  14  15       78.65       68.77      6.48 o 
   0   0  16    19938.58    19146.43    357.41 o 
   4   0  16     2861.09     2770.97     49.10 o 
   6   0  16      102.91      115.54      5.43 o 
   8   0  16      649.21      673.75      9.70 o 
  10   0  16       15.80       13.80      5.29 o 
   1   1  16     1554.26     1534.43     17.76 o 
   2   1  16       76.68       70.34      4.23 o 
   3   1  16     2981.14     3025.80     31.39 o 
   4   1  16        0.11        1.08      3.00 o 
   5   1  16      464.79      428.88      5.26 o 
   6   1  16       67.65       61.69      2.34 o 
   7   1  16       57.25       63.29      2.87 o 
   8   1  16      719.32      700.91      6.98 o 
   9   1  16        0.98       -3.25      3.25 o 
  10   1  16       44.01       38.50      3.93 o 
   0   2  16     4387.80     4373.12    162.56 o 
   1   2  16      274.34      255.88      6.61 o 
   2   2  16       90.65       86.84      5.64 o 
   3   2  16      104.35      102.96      3.46 o 
   4   2  16      543.02      599.61      6.68 o 
   5   2  16      281.13      273.07      4.46 o 
   6   2  16        2.90        2.82      1.93 o 
   7   2  16     1693.27     1672.50     11.86 o 
   8   2  16       82.10       77.70      3.29 o 
   9   2  16      204.54      210.70      5.31 o 
  10   2  16        7.23        3.22      3.59 o 
   1   3  16      244.79      243.79      6.77 o 
   2   3  16      214.82      192.35      4.00 o 
   3   3  16      332.57      293.82      4.56 o 
   4   3  16     1454.30     1434.26     12.04 o 
   5   3  16       32.47       28.91      2.39 o 
   6   3  16      120.42      109.45      4.80 o 
   7   3  16       68.05       69.89      3.02 o 
   8   3  16      908.79      951.16      8.34 o 
   9   3  16       12.39       11.74      3.80 o 
  10   3  16       77.23       72.88      4.25 o 
   0   4  16     2581.57     2578.46     52.88 o 
   1   4  16      436.14      490.02      5.16 o 
   2   4  16       83.73       67.93      2.75 o 
   3   4  16     1394.46     1210.18     10.53 o 
   4   4  16     1656.92     1615.93     13.30 o 
   5   4  16      296.39      298.34      4.61 o 
   6   4  16       16.21        9.64      2.48 o 
   7   4  16      807.76      819.84      7.43 o 
   8   4  16       17.02       10.97      2.79 o 
   9   4  16      113.01      114.47      9.11 o 
   1   5  16     2070.27     2037.75     22.68 o 
   2   5  16       46.94       52.05      4.34 o 
   3   5  16     1369.07     1439.83     12.04 o 
   4   5  16      210.55      184.79      4.34 o 
   5   5  16      319.40      342.54      5.39 o 
   6   5  16       65.24       51.42      3.18 o 
   7   5  16      103.34      114.02      5.42 o 
   8   5  16      220.27      207.75      4.81 o 
   9   5  16       18.17       13.20      3.86 o 
   0   6  16     1077.06     1129.82     20.86 o 
   1   6  16       53.30       37.93      4.32 o 
   2   6  16       27.64       17.50      4.10 o 
   3   6  16        8.19        6.61      3.76 o 
   4   6  16     4919.92     4885.54     48.49 o 
   5   6  16      138.99      128.94      4.99 o 
   6   6  16      146.11      156.09      4.60 o 
   7   6  16      119.85      108.59      5.10 o 
   8   6  16      480.72      530.19      7.91 o 
   9   6  16       12.28       17.71      4.08 o 
   1   7  16      471.39      446.74      8.94 o 
   2   7  16        4.61       -3.92      3.92 o 
   3   7  16     1297.90     1361.97     17.27 o 
   4   7  16      197.42      198.91      7.21 o 
   5   7  16       95.16       79.76      5.08 o 
   6   7  16       62.45       65.55      4.90 o 
   7   7  16      322.83      363.09     20.84 o 
   8   7  16      226.72      267.75      7.42 o 
   9   7  16       33.64       37.46      7.18 o 
   0   8  16      297.42      255.30     10.95 o 
   1   8  16       69.29       53.91      4.77 o 
   2   8  16       77.44       61.60      4.96 o 
   3   8  16       54.30       58.33      4.94 o 
   4   8  16      258.05      247.91      7.77 o 
   5   8  16      282.23      294.24      8.21 o 
   6   8  16       17.68       12.09      4.38 o 
   7   8  16      276.20      297.44     12.38 o 
   8   8  16       44.29       58.60      7.81 o 
   1   9  16       35.38       19.03      4.44 o 
   2   9  16       22.02       27.46      4.58 o 
   3   9  16       10.40        2.55      4.25 o 
   4   9  16      811.32      764.20     12.29 o 
   5   9  16       39.73       41.25      5.04 o 
   6   9  16      117.10      120.55      6.28 o 
   7   9  16       69.48       61.17      8.09 o 
   8   9  16      555.51      592.86     16.36 o 
   0  10  16     1378.07     1319.43     45.54 o 
   1  10  16       12.35        7.98      4.73 o 
   2  10  16       39.87       28.64      5.02 o 
   3  10  16      206.81      205.60      7.62 o 
   4  10  16      291.10      276.50      8.35 o 
   5  10  16      139.66      129.70      6.98 o 
   6  10  16       17.44       17.45      4.91 o 
   7  10  16      414.33      423.23     14.35 o 
   1  11  16      931.03      944.12     14.60 o 
   2  11  16        2.31       -4.81      4.81 o 
   3  11  16      344.13      355.28      9.17 o 
   4  11  16       17.57       19.06      4.94 o 
   5  11  16       72.80       82.52      6.05 o 
   6  11  16       17.36        3.69      5.12 o 
   0  12  16     1473.83     1377.07     26.57 o 
   1  12  16       23.86       13.41      5.04 o 
   2  12  16       48.47       44.96      6.54 o 
   3  12  16       62.66       66.17     10.14 o 
   4  12  16      388.07      421.32     10.32 o 
   5  12  16       51.76       56.96      6.06 o 
   1  13  16      182.33      183.93     15.53 o 
   2  13  16       16.49       20.31      7.80 o 
   3  13  16      114.73      121.27     13.31 o 
   4  13  16      242.32      257.09      9.29 o 
   0  14  16       66.43       40.75      8.83 o 
   1  14  16        5.87       10.51      5.58 o 
   2  14  16       26.53       14.68      5.76 o 
   2   0  17     1287.87     1254.22     23.76 o 
   4   0  17       35.91       30.89      5.52 o 
   6   0  17      217.48      215.24      5.10 o 
   8   0  17     1252.47     1259.13     14.16 o 
  10   0  17       39.68       36.07      6.67 o 
   0   1  17      286.36      262.56      9.79 o 
   1   1  17      272.79      261.20      7.08 o 
   2   1  17       34.05       19.93      3.80 o 
   3   1  17      788.56      756.17     11.12 o 
   4   1  17      813.10      747.56      7.81 o 
   5   1  17      372.04      362.19      5.40 o 
   6   1  17      227.44      217.13      3.57 o 
   7   1  17      576.91      582.75      6.15 o 
   8   1  17       88.37       94.98      3.55 o 
   9   1  17       32.20       30.56      3.64 o 
  10   1  17       36.63       36.67      3.98 o 
   1   2  17      911.62      802.80     11.44 o 
   2   2  17     1084.67     1025.91     13.55 o 
   3   2  17     1005.24      935.95      8.86 o 
   4   2  17        8.35        4.33      2.38 o 
   5   2  17      545.27      554.93      6.62 o 
   6   2  17       33.35       39.12      2.41 o 
   7   2  17      239.78      255.96      4.62 o 
   8   2  17      264.15      264.69      4.79 o 
   9   2  17      266.64      241.82      5.47 o 
   0   3  17     2885.23     2784.58     41.67 o 
   1   3  17      519.64      513.91      9.44 o 
   2   3  17      565.57      533.62      5.99 o 
   3   3  17      535.37      501.07      6.03 o 
   4   3  17      887.57      867.95      8.58 o 
   5   3  17        8.45        4.10      2.48 o 
   6   3  17      609.17      620.57      6.69 o 
   7   3  17       60.64       60.38      2.95 o 
   8   3  17       98.70      106.46      4.22 o 
   9   3  17        3.07        0.87      3.84 o 
   1   4  17      845.18      794.38      8.80 o 
   2   4  17      109.45      113.59      3.34 o 
   3   4  17      937.72      864.16      8.34 o 
   4   4  17     1029.24     1072.95      9.88 o 
   5   4  17      482.13      473.06      6.25 o 
   6   4  17      123.86      117.54      4.00 o 
   7   4  17       90.50       93.07      3.47 o 
   8   4  17       28.55       32.84      3.17 o 
   9   4  17      231.37      219.36      6.19 o 
   0   5  17       36.94       29.60      6.02 o 
   1   5  17      842.59      821.19     12.18 o 
   2   5  17        9.11        8.95      4.02 o 
   3   5  17      276.42      296.57      7.87 o 
   4   5  17       77.51       79.50      3.24 o 
   5   5  17      324.53      337.58      5.54 o 
   6   5  17       52.03       55.75      3.72 o 
   7   5  17      380.29      391.97      9.50 o 
   8   5  17      108.88      124.51      5.37 o 
   9   5  17       43.87       36.97      4.44 o 
   1   6  17      289.89      250.62      7.28 o 
   2   6  17      789.42      736.95     11.58 o 
   3   6  17       40.18       37.17      4.58 o 
   4   6  17      644.05      646.53     11.01 o 
   5   6  17       63.28       58.96      4.79 o 
   6   6  17      298.67      296.21      7.80 o 
   7   6  17        9.91       15.31      6.03 o 
   8   6  17      412.67      443.82      8.74 o 
   9   6  17        0.06        3.39      6.20 o 
   0   7  17     1643.86     1569.57     27.04 o 
   1   7  17      289.65      284.58      7.56 o 
   2   7  17       13.66        4.41      4.10 o 
   3   7  17      145.48      116.47      6.40 o 
   4   7  17      382.38      355.87      8.67 o 
   5   7  17        6.28        2.07      4.28 o 
   6   7  17       11.52        8.14      4.32 o 
   7   7  17      327.54      341.84     12.48 o 
   8   7  17       32.96       46.04      4.81 o 
   1   8  17      772.98      760.46     12.29 o 
   2   8  17      313.01      287.85      8.09 o 
   3   8  17      602.42      580.84     10.48 o 
   4   8  17      117.57      100.81      6.19 o 
   5   8  17      321.51      298.10      8.31 o 
   6   8  17       93.51       80.16      5.53 o 
   7   8  17       10.60       15.01      6.75 o 
   8   8  17       15.76       29.10      7.25 o 
   0   9  17      799.79      790.57     17.88 o 
   1   9  17       89.18       67.04      5.21 o 
   2   9  17       50.01       40.79      5.00 o 
   3   9  17       53.03       41.14      5.02 o 
   4   9  17      461.08      484.01     10.15 o 
   5   9  17       80.39       70.59      5.52 o 
   6   9  17       80.88       88.47      5.88 o 
   7   9  17        9.01       16.24      6.95 o 
   1  10  17      420.92      394.11     15.25 o 
   2  10  17      149.66      127.87      6.83 o 
   3  10  17      382.14      410.24      9.71 o 
   4  10  17      173.33      186.18      7.73 o 
   5  10  17      160.71      149.15      7.41 o 
   6  10  17       25.41       33.04      5.35 o 
   7  10  17        5.25       10.20      7.27 o 
   0  11  17        4.84        3.67      7.20 o 
   1  11  17      286.90      279.29      8.97 o 
   2  11  17       41.32       29.51      5.33 o 
   3  11  17      272.67      282.53      8.89 o 
   4  11  17        2.36       -0.63      4.87 o 
   5  11  17      199.62      196.62      8.22 o 
   6  11  17        0.84       -5.06      5.06 o 
   1  12  17       11.31        2.82      4.89 o 
   2  12  17      257.76      220.60      8.49 o 
   3  12  17       71.28       50.97      6.03 o 
   4  12  17      172.49      172.63      8.30 o 
   5  12  17       32.35       32.60      5.94 o 
   0  13  17      364.72      373.51     14.59 o 
   1  13  17       58.64       45.11      5.96 o 
   2  13  17        6.22       -5.31      5.31 o 
   3  13  17       46.81       41.21      6.13 o 
   0   0  18      349.33      387.55     15.85 o 
   2   0  18      514.13      572.23     17.43 o 
   4   0  18       96.73       93.04      7.33 o 
   6   0  18     1713.01     1588.56     16.18 o 
   8   0  18      125.63      120.06      7.04 o 
   1   1  18      965.30      977.72     13.41 o 
   2   1  18       86.15       91.52      5.01 o 
   3   1  18      460.70      433.55      8.61 o 
   4   1  18       44.38       41.59      2.83 o 
   5   1  18      190.57      188.64      4.50 o 
   6   1  18      408.80      406.69      5.09 o 
   7   1  18       66.62       69.57      3.10 o 
   8   1  18       55.58       60.39      3.21 o 
   9   1  18      335.20      333.87      6.29 o 
   0   2  18        8.79        8.03      5.27 o 
   1   2  18     1060.75      982.27     19.07 o 
   2   2  18      381.01      371.45      8.36 o 
   3   2  18      629.05      637.92      7.03 o 
   4   2  18       28.10       29.56      2.66 o 
   5   2  18     1185.91     1100.04     10.35 o 
   6   2  18      485.78      497.17      5.56 o 
   7   2  18      108.43      111.46      3.82 o 
   8   2  18        9.47        7.58      2.79 o 
   9   2  18       24.96       23.07      3.61 o 
   1   3  18       53.13       38.00      4.35 o 
   2   3  18     1521.15     1595.89     13.14 o 
   3   3  18      165.95      152.59      4.00 o 
   4   3  18       22.08       11.94      2.52 o 
   5   3  18       45.61       41.37      3.00 o 
   6   3  18       68.74       84.49      3.63 o 
   7   3  18       31.29       25.35      2.87 o 
   8   3  18       73.31       69.55      3.33 o 
   9   3  18       10.00        2.45      4.20 o 
   0   4  18       75.41       62.50      6.70 o 
   1   4  18     1275.87     1207.86     15.80 o 
   2   4  18     1931.93     1867.60     24.97 o 
   3   4  18      800.06      808.93      8.11 o 
   4   4  18        2.83        1.10      2.46 o 
   5   4  18      156.52      131.00      4.43 o 
   6   4  18      357.03      375.01      5.97 o 
   7   4  18       65.78       76.81      3.71 o 
   8   4  18       10.54       12.79      3.18 o 
   9   4  18       68.06       62.70      4.52 o 
   1   5  18       96.79       83.57      5.16 o 
   2   5  18      435.48      384.97      8.47 o 
   3   5  18       79.32       70.80      5.03 o 
   4   5  18       18.81       19.49      4.20 o 
   5   5  18     1129.35     1121.10     15.05 o 
   6   5  18       10.21        4.01      2.94 o 
   7   5  18      169.94      152.10     14.51 o 
   8   5  18       17.53       16.09      3.42 o 
   9   5  18      286.50      291.66      7.11 o 
   0   6  18       24.78       13.84      5.77 o 
   1   6  18      357.95      303.52      7.75 o 
   2   6  18      201.65      183.50      7.03 o 
   3   6  18       10.63       10.39      4.36 o 
   4   6  18       76.10       85.06      5.36 o 
   5   6  18        6.71        3.65      4.15 o 
   6   6  18      544.58      561.93     10.19 o 
   7   6  18        1.21        6.00      6.06 o 
   8   6  18       28.44       33.62      4.69 o 
   1   7  18       66.17       56.23      5.08 o 
   2   7  18      475.21      470.02     14.93 o 
   3   7  18      107.56       98.25      6.14 o 
   4   7  18       21.39       19.94      4.69 o 
   5   7  18      237.41      235.24      7.71 o 
   6   7  18        6.26        9.84      4.49 o 
   7   7  18      113.23      116.72      9.27 o 
   8   7  18       12.66       30.66      4.60 o 
   0   8  18        1.22       -1.90      6.19 o 
   1   8  18      902.22      855.38     13.30 o 
   2   8  18      662.30      646.39     11.56 o 
   3   8  18      460.57      451.80      9.85 o 
   4   8  18        5.22       -0.99      4.47 o 
   5   8  18      183.08      184.54      7.56 o 
   6   8  18       54.98       59.60      5.38 o 
   7   8  18       27.10       36.14      7.33 o 
   1   9  18       85.28       79.42      7.38 o 
   2   9  18     1698.87     1654.76     25.51 o 
   3   9  18        5.78       -1.64      4.70 o 
   4   9  18       22.85       21.78      4.97 o 
   5   9  18      113.32      118.49      6.63 o 
   6   9  18        3.02        7.24      4.84 o 
   7   9  18        7.28       14.31      7.18 o 
   0  10  18       54.73       52.35      8.55 o 
   1  10  18      619.70      600.50     20.65 o 
   2  10  18        9.04        4.91      5.38 o 
   3  10  18      200.52      191.05      7.84 o 
   4  10  18       13.28        8.88      5.02 o 
   5  10  18       29.98       26.54      5.29 o 
   6  10  18       64.89       65.48      5.92 o 
   1  11  18       43.40       50.72      5.80 o 
   2  11  18       44.58       36.56      5.59 o 
   3  11  18      118.09      120.82      9.58 o 
   4  11  18       21.21       18.08      5.46 o 
   5  11  18      323.09      314.28      9.75 o 
   0  12  18       90.29      100.91      9.66 o 
   1  12  18       21.57       24.20      5.54 o 
   2  12  18       69.78       66.72      6.17 o 
   3  12  18       42.48       45.82      6.12 o 
   4  12  18       10.41       11.89      5.78 o 
   1  13  18        5.09        2.99      5.63 o 
   2  13  18      119.96      104.73      7.20 o 
   2   0  19     2832.61     2901.21     43.98 o 
   4   0  19       35.65       34.78      5.81 o 
   6   0  19      134.26      123.62      6.46 o 
   8   0  19      395.34      399.46      7.95 o 
   0   1  19      288.06      318.94     11.00 o 
   1   1  19     3154.11     3103.15     33.42 o 
   2   1  19       52.40       38.12      4.41 o 
   3   1  19      533.62      504.74      9.53 o 
   4   1  19      194.64      175.91      4.45 o 
   5   1  19      253.04      223.79      4.99 o 
   6   1  19      346.65      333.69      4.86 o 
   7   1  19      165.39      181.58      4.91 o 
   8   1  19       44.80       45.29      3.20 o 
   9   1  19       34.09       36.16      3.78 o 
   1   2  19      588.02      581.25     10.40 o 
   2   2  19     1716.86     1704.90     20.20 o 
   3   2  19      230.41      234.88      4.79 o 
   4   2  19       39.91       36.75      2.84 o 
   5   2  19      471.70      443.54      6.14 o 
   6   2  19      116.09      102.30      3.53 o 
   7   2  19      349.57      363.96      8.23 o 
   8   2  19       97.65       98.31      3.84 o 
   9   2  19      300.49      302.35      6.07 o 
   0   3  19     1461.96     1428.75     25.02 o 
   1   3  19        0.83       -3.78      3.78 o 
   2   3  19     1160.59     1111.26     10.07 o 
   3   3  19       39.57       42.45      2.79 o 
   4   3  19      294.79      308.16      5.20 o 
   5   3  19       59.22       49.79      3.17 o 
   6   3  19      970.53      956.63      9.70 o 
   7   3  19       25.15       22.01      3.24 o 
   8   3  19       81.13       86.55      4.22 o 
   9   3  19        1.25       -2.49      3.85 o 
   1   4  19      234.03      242.37      7.41 o 
   2   4  19      158.45      194.56      7.32 o 
   3   4  19     1423.19     1416.00     17.81 o 
   4   4  19      145.53      154.83      6.91 o 
   5   4  19      541.23      544.06      6.96 o 
   6   4  19      259.79      262.62      5.36 o 
   7   4  19      145.36      130.16      6.31 o 
   8   4  19       17.55       18.04      3.27 o 
   0   5  19       33.38       25.85      6.13 o 
   1   5  19      620.94      577.69     10.50 o 
   2   5  19      219.54      197.05      7.33 o 
   3   5  19      871.85      962.22     13.89 o 
   4   5  19       51.25       53.44      4.97 o 
   5   5  19      808.68      847.68     12.83 o 
   6   5  19      133.45      119.43      6.20 o 
   7   5  19      106.22      109.92      8.82 o 
   8   5  19       55.78       54.72      5.31 o 
   1   6  19      120.02       99.49      5.81 o 
   2   6  19     1259.82     1242.37     17.60 o 
   3   6  19       52.86       40.46      4.95 o 
   4   6  19      640.92      627.67     11.16 o 
   5   6  19       16.87       18.93      4.58 o 
   6   6  19      434.33      484.93      9.91 o 
   7   6  19        5.76       -0.68      8.45 o 
   8   6  19       82.07       82.16      5.42 o 
   0   7  19      240.67      228.66     18.22 o 
   1   7  19      260.66      234.63      7.99 o 
   2   7  19       12.64       14.54      5.65 o 
   3   7  19      643.25      684.65     11.89 o 
   4   7  19      293.07      295.64      8.70 o 
   5   7  19      225.63      242.13      7.86 o 
   6   7  19       51.32       61.06      7.85 o 
   7   7  19       67.78       83.57      8.18 o 
   1   8  19      206.70      172.52      7.52 o 
   2   8  19      295.56      278.95      8.55 o 
   3   8  19      164.52      164.40      7.60 o 
   4   8  19      102.46       81.71      5.73 o 
   5   8  19      303.93      311.68      8.88 o 
   6   8  19       46.29       54.44      5.43 o 
   7   8  19      133.53      181.35     11.87 o 
   0   9  19      187.53      182.69     12.59 o 
   1   9  19        2.53       -3.81      4.44 o 
   2   9  19        1.74        6.14      4.84 o 
   3   9  19        3.57        3.74      4.72 o 
   4   9  19      218.12      220.64      8.14 o 
   5   9  19       30.44       21.70      5.32 o 
   6   9  19      264.64      291.45      9.02 o 
   1  10  19      266.14      228.81      8.38 o 
   2  10  19      236.38      239.39      8.28 o 
   3  10  19       54.40       37.16      5.44 o 
   4  10  19       77.66       68.69      6.02 o 
   5  10  19       73.45       72.53      6.12 o 
   6  10  19       18.11       20.67      5.68 o 
   0  11  19       22.34       18.29      7.53 o 
   1  11  19      383.96      391.23     10.08 o 
   2  11  19       13.46        6.74      5.24 o 
   3  11  19      165.45      167.07      8.04 o 
   4  11  19        2.60       -3.00      5.47 o 
   5  11  19      160.86      191.78      8.70 o 
   1  12  19        0.89        1.71      5.50 o 
   2  12  19      436.08      469.50     11.14 o 
   3  12  19       95.64       93.85      6.91 o 
   0  13  19      146.65      139.46     11.54 o 
   1  13  19      114.53      100.91      7.26 o 
   0   0  20    11770.61    11340.43    221.20 o 
   4   0  20      856.25      832.57     17.67 o 
   6   0  20       41.28       44.02      4.01 o 
   8   0  20       52.99       58.61      6.94 o 
   1   1  20     1148.25     1245.85     18.91 o 
   2   1  20       44.63       29.97      4.32 o 
   3   1  20     1037.87     1072.71     14.66 o 
   4   1  20        0.39       -0.19      2.57 o 
   5   1  20      359.10      328.33      5.68 o 
   6   1  20       61.25       57.35      2.91 o 
   7   1  20       57.82       60.17      3.50 o 
   8   1  20      248.37      249.36      6.68 o 
   9   1  20       17.70       10.70      3.87 o 
   0   2  20     1815.10     1745.45     29.51 o 
   1   2  20      239.15      247.37      7.46 o 
   2   2  20       36.00       48.70      6.93 o 
   3   2  20       35.11       42.10      4.69 o 
   4   2  20      175.77      204.18      4.65 o 
   5   2  20      292.49      295.87      5.39 o 
   6   2  20        1.98        3.45      2.49 o 
   7   2  20      764.16      751.32      8.32 o 
   8   2  20       15.32       15.92      3.32 o 
   1   3  20       67.57       65.00      4.92 o 
   2   3  20      222.59      225.93      7.35 o 
   3   3  20      195.18      170.51      4.35 o 
   4   3  20      736.03      751.03      8.07 o 
   5   3  20       28.86       32.01      3.07 o 
   6   3  20      168.02      169.68      9.73 o 
   7   3  20       17.74       15.51      3.25 o 
   8   3  20      366.15      386.72      6.31 o 
   0   4  20      931.63      936.35     19.45 o 
   1   4  20       85.70       91.89      5.49 o 
   2   4  20       38.52       31.75      4.36 o 
   3   4  20      457.32      380.07      8.93 o 
   4   4  20      915.18      950.13     13.88 o 
   5   4  20      264.05      271.22      7.78 o 
   6   4  20       24.38       28.00      4.51 o 
   7   4  20      285.35      300.11      7.14 o 
   8   4  20       15.26       18.61      4.18 o 
   1   5  20      751.77      717.20     12.00 o 
   2   5  20       39.06       38.28      4.90 o 
   3   5  20      763.78      810.79     12.78 o 
   4   5  20      473.70      427.12      9.58 o 
   5   5  20      202.67      225.21      7.78 o 
   6   5  20       46.10       49.21      5.34 o 
   7   5  20      128.09      160.45     10.55 o 
   8   5  20       34.35       33.65      5.86 o 
   0   6  20      285.35      302.37     12.00 o 
   1   6  20       46.25       24.35      4.83 o 
   2   6  20       43.62       50.71      5.16 o 
   3   6  20       25.20       16.66      4.78 o 
   4   6  20     1947.11     1968.75     23.38 o 
   5   6  20       19.05       27.05      4.63 o 
   6   6  20       63.08       74.02      6.32 o 
   7   6  20        7.15       16.16      6.97 o 
   1   7  20      364.88      357.96      9.01 o 
   2   7  20       58.53       57.40      5.48 o 
   3   7  20      795.12      812.12     13.11 o 
   4   7  20       40.84       34.11      5.22 o 
   5   7  20       90.93       99.47      5.99 o 
   6   7  20       16.19       19.12      4.91 o 
   7   7  20      167.83      178.01     11.08 o 
   0   8  20      149.22      135.91      9.90 o 
   1   8  20       12.77        7.23      4.88 o 
   2   8  20       38.50       38.95      5.36 o 
   3   8  20       40.50       45.83      5.45 o 
   4   8  20       64.90       62.98      5.55 o 
   5   8  20      158.09      170.80      7.47 o 
   6   8  20        8.33       11.67      5.00 o 
   1   9  20        6.95       -2.02      4.87 o 
   2   9  20       78.55       79.92      6.39 o 
   3   9  20       16.94        8.66      5.10 o 
   4   9  20      353.06      356.14      9.81 o 
   5   9  20        6.99        4.74      5.03 o 
   6   9  20       42.71       48.32      5.79 o 
   0  10  20      513.68      561.04     33.88 o 
   1  10  20        7.70       10.87      5.43 o 
   2  10  20        2.21       -0.31      5.22 o 
   3  10  20       52.02       46.60      5.87 o 
   4  10  20      199.48      224.24      8.89 o 
   5  10  20       28.29       22.27      5.74 o 
   1  11  20      307.10      297.64      9.66 o 
   2  11  20       12.73        8.86      5.45 o 
   3  11  20      182.54      183.14      8.64 o 
   4  11  20       70.76       83.89      6.69 o 
   0  12  20      649.03      629.70     17.97 o 
   1  12  20       16.06       15.76      5.74 o 
   2  12  20        3.33        0.87      5.58 o 
   2   0  21      292.49      284.10     11.32 o 
   4   0  21        1.54        6.06      5.79 o 
   6   0  21      191.58      196.31      5.98 o 
   8   0  21      359.73      350.69      8.75 o 
   0   1  21      309.90      313.09     12.04 o 
   1   1  21      116.53      145.52      6.66 o 
   2   1  21       29.03       32.24      4.57 o 
   3   1  21      208.83      205.81      7.22 o 
   4   1  21      366.66      356.51      5.75 o 
   5   1  21      248.52      249.36      5.17 o 
   6   1  21       77.93       67.91      3.05 o 
   7   1  21      365.44      373.22      6.16 o 
   8   1  21       23.79       32.12      3.66 o 
   1   2  21      441.42      406.13      8.89 o 
   2   2  21      333.60      328.25      8.63 o 
   3   2  21      199.11      203.03      4.91 o 
   4   2  21       21.93        8.92      2.74 o 
   5   2  21      251.04      259.45      5.20 o 
   6   2  21        7.01       10.06      2.63 o 
   7   2  21      119.07      130.84      4.85 o 
   8   2  21      149.56      160.43      8.25 o 
   0   3  21     1442.98     1367.39     24.99 o 
   1   3  21      290.51      294.28      8.31 o 
   2   3  21       49.25       42.75      4.75 o 
   3   3  21      314.12      301.19      7.99 o 
   4   3  21      793.11      764.00     14.61 o 
   5   3  21       27.91       28.53      4.52 o 
   6   3  21      241.77      261.56      8.53 o 
   7   3  21        9.09       14.32      4.17 o 
   8   3  21       85.90       94.14      5.50 o 
   1   4  21      258.43      255.18      7.80 o 
   2   4  21       25.10       25.24      4.50 o 
   3   4  21      424.32      427.02      9.51 o 
   4   4  21      352.47      370.77      9.11 o 
   5   4  21      138.54      134.75      6.92 o 
   6   4  21       55.11       61.00      5.80 o 
   7   4  21       32.44       46.34      4.66 o 
   8   4  21       29.89       38.77      6.59 o 
   0   5  21       25.87        8.37      6.42 o 
   1   5  21      349.31      322.44      8.54 o 
   2   5  21       39.12       42.74      5.08 o 
   3   5  21      239.21      264.90      8.29 o 
   4   5  21      166.09      172.99      7.54 o 
   5   5  21      137.18      158.02      7.14 o 
   6   5  21       22.23       32.94      4.76 o 
   7   5  21      149.41      189.42     11.61 o 
   1   6  21      105.13       96.33      7.41 o 
   2   6  21      395.60      372.22      9.22 o 
   3   6  21       27.60       24.31      4.99 o 
   4   6  21      364.93      386.68      9.89 o 
   5   6  21       31.14       37.38      5.11 o 
   6   6  21       42.61       50.87      9.60 o 
   7   6  21        5.29        9.96      6.91 o 
   0   7  21      857.86      849.76     26.98 o 
   1   7  21      175.47      173.32      7.24 o 
   2   7  21       26.59       22.51      5.05 o 
   3   7  21      173.31      175.38      7.60 o 
   4   7  21      124.92      127.68      8.51 o 
   5   7  21        9.55       13.69      5.00 o 
   6   7  21        6.47       11.19      4.84 o 
   7   7  21       77.00       87.86      8.67 o 
   1   8  21      372.81      368.38      9.41 o 
   2   8  21       71.24       53.24      5.64 o 
   3   8  21      296.15      284.42      8.92 o 
   4   8  21       32.73       20.44      5.23 o 
   5   8  21      247.49      247.56      8.63 o 
   6   8  21       75.41       82.04      7.13 o 
   0   9  21      850.05      813.18     27.39 o 
   1   9  21       27.22       20.92      5.46 o 
   2   9  21       53.56       57.60      6.00 o 
   3   9  21       18.53       13.58      5.36 o 
   4   9  21      163.88      162.50      8.08 o 
   5   9  21       15.10       12.90      5.45 o 
   1  10  21      186.42      179.16      8.37 o 
   2  10  21       77.49       66.46      6.34 o 
   3  10  21       71.22       72.46      6.43 o 
   4  10  21      124.94      122.35      7.53 o 
   0  11  21      146.79      123.54     10.44 o 
   1  11  21       77.12       70.19      6.41 o 
   2  11  21       34.70       28.40      6.05 o 
   3  11  21       55.87       52.73      6.28 o 
   0   0  22      294.97      361.36     16.96 o 
   2   0  22      116.46      125.58      9.69 o 
   4   0  22       47.23       34.92      6.55 o 
   6   0  22      746.32      710.23      9.94 o 
   8   0  22       29.36       24.30      5.03 o 
   1   1  22      250.52      247.46      7.85 o 
   2   1  22       87.27       88.35      5.45 o 
   3   1  22      162.63      146.37      6.73 o 
   4   1  22        2.89       -0.28      2.86 o 
   5   1  22      281.20      300.51      5.75 o 
   6   1  22      132.24      141.22      4.86 o 
   7   1  22       44.13       49.75      3.64 o 
   8   1  22       57.79       69.41      3.94 o 
   0   2  22       21.72       34.73      8.14 o 
   1   2  22      515.11      528.75     10.49 o 
   2   2  22       41.01       50.68      4.96 o 
   3   2  22      190.93      200.12      7.43 o 
   4   2  22       12.61       10.37      4.74 o 
   5   2  22      329.06      328.37      5.88 o 
   6   2  22      154.00      149.43      4.26 o 
   7   2  22       81.41       83.32      3.91 o 
   8   2  22        5.77        6.47      3.98 o 
   1   3  22       31.40       27.87      4.70 o 
   2   3  22      775.22      767.44     12.38 o 
   3   3  22        2.91        5.62      4.33 o 
   4   3  22       78.06       72.48      5.26 o 
   5   3  22       23.34       25.39      4.70 o 
   6   3  22      168.77      194.79      7.44 o 
   7   3  22        0.80        4.70      4.17 o 
   0   4  22       29.19       35.93      7.00 o 
   1   4  22      369.20      351.31      8.78 o 
   2   4  22      349.68      327.00      8.66 o 
   3   4  22      156.68      170.58      7.40 o 
   4   4  22        6.02       14.18      4.63 o 
   5   4  22       82.63      101.41      6.20 o 
   6   4  22      182.67      198.64      9.95 o 
   7   4  22       29.59       34.71      4.60 o 
   1   5  22       62.45       48.46      5.21 o 
   2   5  22      242.59      221.76      7.94 o 
   3   5  22       27.02       31.46      5.00 o 
   4   5  22       50.43       45.23      5.16 o 
   5   5  22      383.58      396.28      9.47 o 
   6   5  22       45.00       57.42      5.28 o 
   7   5  22       75.71       77.45      8.41 o 
   0   6  22       73.70       64.86      8.03 o 
   1   6  22       33.63       26.60      4.98 o 
   2   6  22       53.30       54.69      5.42 o 
   3   6  22       19.99       19.35      4.79 o 
   4   6  22       27.14       38.15      5.21 o 
   5   6  22       20.57       24.06      5.10 o 
   6   6  22      237.09      268.15     10.43 o 
   1   7  22       39.62       40.68      5.28 o 
   2   7  22      260.84      252.09      8.65 o 
   3   7  22       92.73       90.26      6.24 o 
   4   7  22       25.76       24.15      6.67 o 
   5   7  22      122.34      124.55      7.25 o 
   6   7  22       12.96       33.25      5.39 o 
   0   8  22       10.57        5.45      7.43 o 
   1   8  22      364.83      348.08     11.97 o 
   2   8  22       62.19       61.78      5.90 o 
   3   8  22      297.34      321.69      9.31 o 
   4   8  22        6.02       12.54      5.36 o 
   5   8  22       61.30       69.91      6.14 o 
   1   9  22        0.94        0.40      5.19 o 
   2   9  22      776.13      743.20     15.85 o 
   3   9  22        2.92        5.38      5.36 o 
   4   9  22        7.73       11.17      5.48 o 
   5   9  22       34.45       37.42      5.92 o 
   0  10  22       17.45       18.96      8.35 o 
   1  10  22      174.59      165.92      8.40 o 
   2  10  22       13.68       14.05      5.75 o 
   3  10  22       71.00       62.31      6.50 o 
   1  11  22       26.07       20.37      5.75 o 
   2  11  22       38.02       30.56      6.21 o 
   2   0  23     1104.03     1181.14     23.31 o 
   4   0  23       73.02       73.81      7.60 o 
   6   0  23       92.89       98.12      4.97 o 
   0   1  23      275.17      299.62     11.98 o 
   1   1  23     1017.30     1056.94     15.31 o 
   2   1  23       29.67       23.88      4.65 o 
   3   1  23      283.57      280.09      8.12 o 
   4   1  23       43.14       38.95      3.38 o 
   5   1  23      115.25      122.80      8.09 o 
   6   1  23      146.30      146.52      5.93 o 
   7   1  23      113.11      123.27      4.53 o 
   1   2  23      199.65      216.23      9.94 o 
   2   2  23      316.53      297.85      8.58 o 
   3   2  23      114.75      130.35      6.70 o 
   4   2  23       63.08       57.76      5.27 o 
   5   2  23      198.26      211.88      7.70 o 
   6   2  23       25.03       39.98      3.76 o 
   7   2  23       89.66       91.96      5.44 o 
   0   3  23      588.90      581.13     15.75 o 
   1   3  23        8.27        1.87      4.41 o 
   2   3  23      224.51      204.52      7.77 o 
   3   3  23       15.26       19.73      4.78 o 
   4   3  23      209.88      232.31      7.97 o 
   5   3  23       13.96       19.25      4.71 o 
   6   3  23      461.18      472.18     10.18 o 
   7   3  23        4.04        3.65      4.67 o 
   1   4  23       37.10       44.47      5.26 o 
   2   4  23      194.36      199.08      7.69 o 
   3   4  23      304.48      311.11      8.66 o 
   4   4  23       18.35       29.38      5.01 o 
   5   4  23      314.82      340.57      9.09 o 
   6   4  23       28.49       35.62      5.17 o 
   7   4  23       26.26       29.01      4.71 o 
   0   5  23       65.97       53.43      7.32 o 
   1   5  23      359.13      363.79      9.43 o 
   2   5  23       67.11       54.44      5.62 o 
   3   5  23      357.48      406.13      9.78 o 
   4   5  23       21.02       27.08      5.19 o 
   5   5  23      354.96      400.79     11.27 o 
   6   5  23       84.78       95.29     11.59 o 
   1   6  23       25.11       23.93      5.26 o 
   2   6  23      630.21      682.79     12.24 o 
   3   6  23       17.35       14.95      5.02 o 
   4   6  23      122.30      124.78      7.07 o 
   5   6  23       21.09       33.12      5.37 o 
   6   6  23      160.77      242.47     15.97 o 
   0   7  23       42.05       42.55      7.87 o 
   1   7  23      223.57      233.88      8.37 o 
   2   7  23       14.12       17.76      5.27 o 
   3   7  23      187.83      192.08      8.35 o 
   4   7  23      159.73      154.83      9.82 o 
   5   7  23      175.52      214.63      8.59 o 
   1   8  23      124.77      124.01      8.03 o 
   2   8  23      141.75      133.47      7.65 o 
   3   8  23       72.84       70.63      6.31 o 
   4   8  23       12.23       10.69      5.36 o 
   5   8  23      181.11      219.80      9.04 o 
   0   9  23      116.59      113.29     10.10 o 
   1   9  23        1.63       -2.24      5.32 o 
   2   9  23       40.27       50.74      6.23 o 
   3   9  23        0.62        3.85      5.51 o 
   4   9  23      103.56       91.72      6.82 o 
   1  10  23       65.72       51.29      6.32 o 
   2  10  23       79.48       77.84      6.72 o 
   0   0  24     1799.46     1948.84     47.35 o 
   4   0  24      636.72      724.17     17.68 o 
   6   0  24       18.05       19.48      6.24 o 
   1   1  24      478.65      517.15     10.43 o 
   2   1  24       16.00       18.23      4.70 o 
   3   1  24      480.27      496.84     10.24 o 
   4   1  24       64.24       78.56      5.77 o 
   5   1  24      132.48      154.81      5.19 o 
   6   1  24       20.13       25.37      3.57 o 
   7   1  24       32.96       42.42      4.84 o 
   0   2  24      348.13      345.14     13.11 o 
   1   2  24       44.84       46.21      5.22 o 
   2   2  24        1.30        9.28      4.58 o 
   3   2  24       59.93       62.73      5.52 o 
   4   2  24       93.80       92.17      5.98 o 
   5   2  24      144.07      162.89      7.59 o 
   6   2  24        6.17       19.62      3.83 o 
   1   3  24        3.22        0.32      4.63 o 
   2   3  24       52.65       48.37      5.24 o 
   3   3  24        5.95        3.80      4.78 o 
   4   3  24      325.03      324.45      9.08 o 
   5   3  24        1.87       14.61      5.65 o 
   6   3  24       71.23       73.41      5.70 o 
   0   4  24      483.95      465.09     14.12 o 
   1   4  24       41.21       48.30      5.41 o 
   2   4  24       10.08       10.80      4.71 o 
   3   4  24       63.60       61.26      5.64 o 
   4   4  24      263.68      293.23      8.90 o 
   5   4  24       68.25       79.15      5.91 o 
   6   4  24        5.31       13.45      4.91 o 
   1   5  24      368.74      375.61      9.67 o 
   2   5  24        4.26        7.75      4.95 o 
   3   5  24      330.05      351.37      9.37 o 
   4   5  24      112.79      107.54      6.52 o 
   5   5  24       90.55      110.18      6.59 o 
   6   5  24       31.27       29.72      6.27 o 
   0   6  24      904.12     1014.65     22.06 o 
   1   6  24        5.29        7.31      4.98 o 
   2   6  24        4.26        9.38      4.80 o 
   3   6  24       14.62       12.95      5.05 o 
   4   6  24      429.25      461.66     10.52 o 
   5   6  24        8.02       12.00      5.28 o 
   1   7  24      284.16      297.79      9.16 o 
   2   7  24       42.43       45.95      7.30 o 
   3   7  24      215.30      220.57      8.55 o 
   4   7  24       43.78       58.83      6.66 o 
   5   7  24       87.23      100.43      6.71 o 
   0   8  24      113.84      102.40      9.91 o 
   1   8  24       29.21       36.01      5.79 o 
   2   8  24        4.06        4.38      5.31 o 
   3   8  24       95.42      111.56      6.93 o 
   4   8  24       38.09       50.53      6.16 o 
   1   9  24        1.15        0.29      5.62 o 
   2   9  24       33.16       33.16      6.03 o 
   3   9  24        0.15       -5.16      5.57 o 
   2   0  25      111.29      142.63     10.53 o 
   4   0  25      402.52      484.49     25.30 o 
   6   0  25       52.04       75.54     12.39 o 
   0   1  25      166.01      188.54     10.70 o 
   1   1  25      129.58      145.11      7.30 o 
   2   1  25        8.39       12.15      4.77 o 
   3   1  25       69.38       75.55      5.80 o 
   4   1  25       99.31      114.76      6.80 o 
   5   1  25      112.45      130.91      4.91 o 
   6   1  25       14.71       19.14      4.32 o 
   1   2  25      171.85      178.44      7.84 o 
   2   2  25       28.25       39.53      5.09 o 
   3   2  25      132.26      140.32      7.39 o 
   4   2  25       50.54       55.41      5.67 o 
   5   2  25       99.71      127.88      7.05 o 
   6   2  25       29.62       41.39      4.79 o 
   0   3  25      578.34      585.27     16.46 o 
   1   3  25        0.70        6.06      4.88 o 
   2   3  25        0.11        3.39      4.82 o 
   3   3  25        9.47       12.72      4.99 o 
   4   3  25      314.43      326.29      9.23 o 
   5   3  25        4.20       15.65      5.87 o 
   6   3  25       87.07       97.00      4.87 o 
   1   4  25      143.60      144.20      7.20 o 
   2   4  25       43.75       49.69      5.57 o 
   3   4  25      141.13      150.40      7.80 o 
   4   4  25       40.18       46.20      5.71 o 
   5   4  25       52.47       60.75      5.80 o 
   0   5  25      126.28      153.84     10.86 o 
   1   5  25       75.20       67.75      5.97 o 
   2   5  25        3.90        8.81      5.12 o 
   3   5  25       90.49       93.69      6.40 o 
   4   5  25       30.83       33.59      5.73 o 
   5   5  25      101.75      126.76      9.13 o 
   1   6  25        0.24        3.56      5.23 o 
   2   6  25      100.76      108.69      7.00 o 
   3   6  25       16.68       19.42      5.46 o 
   4   6  25       31.49       50.81      6.34 o 
   0   7  25      186.50      187.42     11.77 o 
   1   7  25       47.35       41.04      5.89 o 
   2   7  25       43.97       43.06      6.04 o 
   3   7  25       78.07       83.52      7.79 o 
   4   7  25      101.30      119.41      9.33 o 
   1   8  25      142.40      145.71      7.89 o 
   2   8  25       22.17       29.46      5.94 o 
   3   8  25       62.28       62.80      6.56 o 
   0   9  25      396.42      432.00     16.22 o 
   0   0  26       93.28       97.13     11.94 o 
   2   0  26       48.11       60.82      8.17 o 
   4   0  26       60.20       70.81      8.30 o 
   1   1  26       30.77       36.66      5.33 o 
   2   1  26      132.43      156.74      9.66 o 
   3   1  26       44.36       59.24      5.88 o 
   4   1  26        2.41       16.43      5.21 o 
   5   1  26      245.52      286.22      8.94 o 
   0   2  26        4.91       13.83      9.65 o 
   1   2  26      204.71      236.03      8.21 o 
   2   2  26       41.41       40.93      5.48 o 
   3   2  26      166.08      183.18      8.06 o 
   4   2  26       22.27       30.91      5.29 o 
   5   2  26       49.84       59.33      5.92 o 
   1   3  26        6.06        7.96      4.90 o 
   2   3  26      369.97      345.53      9.61 o 
   3   3  26       19.08       25.47      5.31 o 
   4   3  26       41.68       61.14      5.91 o 
   5   3  26       39.59       68.25      6.07 o 
   0   4  26       48.95       49.38      8.37 o 
   1   4  26      179.59      187.37      8.15 o 
   2   4  26        5.08        8.92      5.07 o 
   3   4  26       55.73       62.17      6.04 o 
   4   4  26        5.04       12.60      5.30 o 
   5   4  26       99.41      125.51     15.69 o 
   1   5  26       25.71       29.97      5.49 o 
   2   5  26       61.36       74.45      6.20 o 
   3   5  26       38.24       32.03      5.70 o 
   4   5  26       11.99       22.55      5.57 o 
   0   6  26       85.47       92.40      9.65 o 
   1   6  26        9.85       18.98      5.74 o 
   2   6  26       34.49       39.42      5.99 o 
   3   6  26       19.84       29.36      5.82 o 
   1   7  26       15.63       26.95      6.34 o 
   2   7  26       67.43       73.42      6.61 o 
   0   8  26       35.98       49.57      9.36 o 
   2   0  27      445.13      473.48     16.20 o 
   4   0  27      211.85      266.50     12.79 o 
   0   1  27       62.34       71.48      8.44 o 
   1   1  27      174.05      202.71      8.09 o 
   2   1  27        4.82       21.49      5.42 o 
   3   1  27      159.70      212.37      8.54 o 
   4   1  27       21.76       47.61      5.61 o 
   1   2  27       38.80       49.23      5.84 o 
   2   2  27       25.24       24.87      5.34 o 
   3   2  27       79.24      104.14      6.59 o 
   4   2  27       31.41       49.35      7.22 o 
   0   3  27      197.74      199.21     15.01 o 
   1   3  27       10.31       15.12      5.39 o 
   2   3  27        6.55       15.26      5.31 o 
   3   3  27        1.30        3.43      6.17 o 
   4   3  27       91.72       98.63      6.61 o 
   1   4  27       47.02       56.28      6.16 o 
   2   4  27      205.45      217.76      8.48 o 
   3   4  27       24.81       34.99      5.78 o 
   0   5  27      138.99      168.37     12.11 o 
   1   5  27      299.05      371.83     10.46 o 
   2   5  27       15.85       21.32      5.63 o 
   3   5  27       84.97       94.53      6.74 o 
   1   6  27        2.54       16.86      5.78 o 
   2   6  27      310.56      371.69     11.88 o 
   0   0  28      303.38      375.68     20.39 o 
   2   0  28       35.81       61.52     12.52 o 
   1   1  28      113.36      148.78      7.82 o 
   2   1  28        7.63       24.11      5.64 o 
   3   1  28      255.76      308.51      9.48 o 
   0   2  28       91.27       95.14      9.51 o 
   1   2  28       23.64       28.99      5.65 o 
   2   2  28        9.20       15.67      5.41 o 
   3   2  28       45.16       58.25      6.24 o 
   1   3  28        8.18       14.24      5.63 o 
   2   3  28       21.22       25.84      5.73 o 
   3   3  28       21.14       26.85      7.18 o 
   0   4  28      170.06      188.74     12.60 o 
   1   4  28       55.90       62.13      6.36 o 
   2   4  28        0.79       11.83      5.37 o 
   1   5  28      172.38      223.76      9.38 o 
   2   0  29       66.16       87.35     11.99 o 
   0   1  29       70.90       89.97      9.74 o 
   1   1  29       44.99       50.51      6.25 o 
   1   2  29       79.45       86.70      6.71 o 
                                                 
